# Supplementary material for: Use of the PsycheMERGE Network to Investigate the Association Between Depression Polygenic Scores and White Blood Cell Count
Source: JAMA Psychiatry. 2021 Oct 20;78(12):1–10. doi: 10.1001/jamapsychiatry.2021.2959 (PMC8529528; doi:10.1001/jamapsychiatry.2021.2959)
Supplement: Supplement 2. — eTable 1. LabWAS of Depression PGS in European Sample in VUMC [file jamapsychiatry-e212959-s002.xlsx]

## Sheet: etable_1_depression_pgs_euro_la
Sealock JM, Lee YH, Moscati A, et al.
Use of the PsycheMERGE Network to Investigate the Association Between Depression Polygenic Scores and White Blood Cell Count
JAMA Psychiatry. Published online October 20, 2021.
doi:10.1001/jamapsychiatry.2021.2959
eTable 1. LabWAS of depression PGS in European sample in VUMC.
Associations were controlled for sex and top 10 PCs.
lab	full_name	group	N	pvalue	effect estimate	std error	prs_r2	Bonferroni	FDR
Trigs	Triglyceride [Mass/volume] in Serum or Plasma	metabolic	30703	3.14e-18	0.049325	0.00566196	0.00242389	TRUE	TRUE
WBC	Leukocytes [#/volume] in Blood by Automated count	immune	65120	1.07e-17	0.0300141	0.00350285	0.00112254	TRUE	TRUE
HDL.C	Cholesterol in HDL [Mass/volume] in Serum or Plasma	metabolic	29598	1.23e-11	-0.0368892	0.00544135	0.00128754	TRUE	TRUE
D25OHT	Calcitriol [Mass/volume] in Serum or Plasma	metabolic	18325	2.83e-08	-0.0392815	0.00707253	0.00166461	TRUE	TRUE
Gluc	Glucose lab	metabolic	62555	2.84e-07	0.0190441	0.00370932	0.000411008	TRUE	TRUE
BUN	Urea nitrogen serum/plasma	metabolic	62617	5.19e-07	-0.0203437	0.00405284	0.000388177	TRUE	TRUE
Ca	Calcium serum/plasma serum/plasma	metabolic	62357	9.74e-07	-0.0172266	0.00351754	0.000380997	TRUE	TRUE
TRPI	Troponin I.cardiac [Mass/volume] in Serum or Plasma	cardiovascular	10443	1.09e-06	-0.045353	0.00929961	0.00226356	TRUE	TRUE
CO2	Carbon dioxide serum/plasma	blood	62518	4.06e-06	-0.0159938	0.00347041	0.000338654	TRUE	TRUE
URBC	Erythrocytes [#/area] in Urine sediment by Microscopy high power field	urinary	23022	1.37e-05	-0.0253204	0.00582214	0.000809656	TRUE	TRUE
UWBC	Leukocytes [#/area] in Urine sediment by Microscopy high power field	urinary	24388	1.45e-05	0.0292442	0.00674179	0.000746801	TRUE	TRUE
FT4	Thyroxine (T4) free [Mass/volume] in Serum or Plasma	endocrine	26261	1.72e-05	-0.0260869	0.00606737	0.000703184	TRUE	TRUE
MonAbs	MonAbs	immune	25188	2.54e-05	0.021589	0.00512517	0.000692451	TRUE	TRUE
NtAbs	NtAbs	immune	25176	5.91e-05	0.0211307	0.00526018	0.000638815	TRUE	TRUE
X25HyD3	Calcidiol [Mass/volume] in Serum or Plasma	metabolic	9525	7.03e-05	-0.0395116	0.00993491	0.0016435	TRUE	TRUE
LymAbs	Lymphocytes [#/volume] in Blood by Automated count	immune	25193	0.000171412	0.0197064	0.00524333	0.000555952	FALSE	TRUE
UrPro	Protein [Mass/volume] in Urine by Test strip	urinary	17661	0.000317258	0.0276284	0.00767136	0.000732805	FALSE	TRUE
RDW	Erythrocyte distribution width [Ratio] by Automated count Erythrocyte distribution width [Ratio] by Automated count	blood	65158	0.000534512	0.0134119	0.0038729	0.000183397	FALSE	TRUE
EOSIA	Eosinophils [#/volume] in Blood by Automated count	immune	30335	0.000723238	0.0175499	0.0051908	0.000374924	FALSE	TRUE
LYMPRE	Lymphocytes/100 leukocytes in Blood by Automated count	immune	46610	0.00213279	0.0125499	0.00408625	0.000200309	FALSE	TRUE
IGRE	Immature granulocytes/100 leukocytes in Blood	immune	44933	0.00235242	0.0140734	0.00462655	0.000204511	FALSE	TRUE
RDWSD	Erythrocyte distribution width [Entitic volume] by Automated count	blood	57973	0.00309566	0.0118325	0.00399989	0.000149565	FALSE	TRUE
AntDNA	DNA double strand Ab [Units/volume] in Serum	immune	2305	0.00339514	-0.0627583	0.0214005	0.00371093	FALSE	TRUE
WHITE.BLOOD.CELLS	WHITE BLOOD CELLS	immune	316	0.00491773	0.17412	0.0614571	0.0249118	FALSE	FALSE
C4Quan	Complement C4 [Mass/volume] in Serum or Plasma	immune	3670	0.00735572	0.0423502	0.0157917	0.00195736	FALSE	FALSE
CRP	C reactive protein [Mass/volume] in Serum or Plasma	immune	20015	0.00971689	0.0198044	0.00765835	0.00032688	FALSE	FALSE
HCO3Ca	Bicarbonate [Moles/volume] in Unspecified specimen	metabolic	16640	0.0118281	0.0187275	0.00743891	0.000380268	FALSE	FALSE
RePRA	RePRA	toxicology/pharmacology	480	0.0121927	0.0995324	0.0395547	0.012573	FALSE	FALSE
SedRat	Erythrocyte sedimentation rate by Westergren method	blood	10543	0.0126659	0.0247676	0.00993306	0.000587159	FALSE	FALSE
NEUTRE	Neutrophils/100 leukocytes in Blood by Automated count	immune	46703	0.0127153	-0.0101382	0.0040687	0.000132543	FALSE	FALSE
BGL	Beta globulin [Mass/volume] in Serum or Plasma by Electrophoresis	immune	337	0.0135504	0.143777	0.0579151	0.0176827	FALSE	FALSE
AFPTum	Alpha-1-fetoprotein.tumor marker [Mass/volume] in Serum or Plasma	cancer	2748	0.0137658	0.0446246	0.0181039	0.0021729	FALSE	FALSE
Hm	Hm	other	2828	0.0182393	-0.0418983	0.0177377	0.00195186	FALSE	FALSE
R.LPA	Lipoprotein a [Mass/volume] in Serum or Plasma	metabolic	320	0.0194208	0.149605	0.0636693	0.0169701	FALSE	FALSE
FTo.Cl	Cells Counted Total [#] in Body fluid	blood	2938	0.0196119	-0.0413902	0.0177262	0.00183394	FALSE	FALSE
IgM.Q	IgM [Mass/volume] in Serum or Plasma	immune	2093	0.0243462	0.0472989	0.0209913	0.00238072	FALSE	FALSE
FATYP	Variant lymphocytes/100 leukocytes in Body fluid by Manual count	blood	999	0.0264523	-0.0624925	0.0281137	0.00491389	FALSE	FALSE
O2Sat	Oxygen saturation Calculated from oxygen partial pressure in Arterial blood	blood	10318	0.0310068	-0.020096	0.00931545	0.000449772	FALSE	FALSE
TProt	Tau protein [Presence] in Body fluid	blood	44517	0.0322992	-0.00906249	0.00423331	0.000102588	FALSE	FALSE
BILIRUBIN._CONJUGATED	Bilirubin.conjugated [Mass/volume] in Serum or Plasma	liver	154	0.0329136	-0.177582	0.0824304	0.0293079	FALSE	FALSE
TROPONIN_I	Troponin I.cardiac [Mass/volume] in Serum or Plasma	cardiovascular	313	0.0379765	-0.109672	0.0526175	0.0141196	FALSE	FALSE
QRS.DURATION	QRS duration	cardiovascular	6921	0.0407733	0.0261126	0.0127614	0.000577365	FALSE	FALSE
Baso	Basophils [#/volume] in Blood	immune	25577	0.0436851	-0.011588	0.00574461	0.000158865	FALSE	FALSE
Test_percent_F	Testosterone Free/Testosterone.total in Serum or Plasma	endocrine	366	0.0472804	-0.112449	0.056486	0.0107922	FALSE	FALSE
PLATELET	PLATELET	blood	316	0.0507143	0.117184	0.0597364	0.0112675	FALSE	FALSE
ProtUr	ProtUr	urinary	106	0.0517138	-0.173957	0.0882646	0.0357277	FALSE	FALSE
POCA1C	Hemoglobin A1c (Glycated)	blood	3276	0.053947	0.0308433	0.0159979	0.00112938	FALSE	FALSE
CPK	CPK	cardiovascular	16751	0.0540729	-0.0131464	0.00682439	0.000211684	FALSE	FALSE
X25DTot	25-Hydroxyvitamin D2+25-Hydroxyvitamin D3 [Mass/volume] in Serum or Plasma	metabolic	9503	0.0542102	-0.018733	0.00972943	0.00038339	FALSE	FALSE
LEUKOREDUCED_RANDOM_PLATELETS	LEUKOREDUCED_RANDOM_PLATELETS	immune	2124	0.056155	0.0431005	0.0225553	0.00161945	FALSE	FALSE
Vancomy	Vancomycin [Susceptibility] by Minimum inhibitory concentration (MIC)	toxicology/pharmacology	1576	0.0570173	0.0454497	0.0238633	0.00226149	FALSE	FALSE
ACAIgM	Cardiolipin IgM Ab [Units/volume] in Serum by Immunoassay	immune	2163	0.0610375	0.0404231	0.0215681	0.00161939	FALSE	FALSE
ACAIgA	Cardiolipin IgA Ab [Units/volume] in Serum by Immunoassay	immune	1909	0.0637735	-0.0424619	0.0228924	0.00179976	FALSE	FALSE
CH50	Complement C3 [Mass/volume] in Serum or Plasma	immune	555	0.0688763	-0.0757983	0.0415822	0.00590049	FALSE	FALSE
lev	lev	other	480	0.0694203	-0.072063	0.0395981	0.00668699	FALSE	FALSE
TTAIgA	Tissue transglutaminase IgA Ab [Units/volume] in Serum by Immunoassay	immune	1559	0.0717268	-0.0473849	0.0262945	0.00207888	FALSE	FALSE
IMMATURE.GRANULOCYTES.ABSOLUTE.COUNT	IMMATURE GRANULOCYTES ABSOLUTE COUNT	immune	296	0.0720106	0.123518	0.0684002	0.0111505	FALSE	FALSE
CPKTot	Creatine kinase [Enzymatic activity/volume] in Serum or Plasma	cardiovascular	7587	0.0810223	-0.0175496	0.010057	0.000386072	FALSE	FALSE
Genta	Gentamicin [Mass/volume] in Serum or Plasma	toxicology/pharmacology	689	0.0832875	-0.083554	0.0481722	0.00434084	FALSE	FALSE
MBRat	Creatine kinase.MB/Creatine kinase.total in Serum or Plasma	cardiovascular	13080	0.0869248	0.0151605	0.00885553	0.000223955	FALSE	FALSE
ETOH	Ethanol [Mass/volume] in Serum or Plasma	toxicology/pharmacology	486	0.0876441	0.0807954	0.0472073	0.00600775	FALSE	FALSE
Myelo	Myelocytes/100 leukocytes in Blood by Manual count	immune	7452	0.0883743	0.0213748	0.012542	0.00038934	FALSE	FALSE
BASOPHIL.PERCENT	BASOPHIL PERCENT	immune	316	0.088693	-0.10547	0.0617567	0.00905451	FALSE	FALSE
QRS.HORIZONTAL.AXIS	QRS axis.horizontal plane Reference beat	cardiovascular	6799	0.09067	0.0230596	0.0136277	0.000417117	FALSE	FALSE
Tyrosn	Tyrosine [Moles/volume] in Serum or Plasma	metabolic	392	0.0908692	0.0939976	0.0554511	0.00743879	FALSE	FALSE
LH1	Lutropin [Units/volume] in Serum or Plasma	endocrine	2137	0.092292	-0.0379081	0.0225082	0.00101095	FALSE	FALSE
ANGL	Clot angle in Blood by Thromboelastography	blood	732	0.0929381	-0.0646427	0.0384244	0.00387107	FALSE	FALSE
Q.ONSET	Q ONSET	cardiovascular	6924	0.0971696	0.0209881	0.0126514	0.000397402	FALSE	FALSE
IPF	Platelets reticulated/100 platelets in Blood by Automated count	blood	4609	0.105626	0.0241935	0.0149482	0.000567552	FALSE	FALSE
Eos	Eos	immune	25917	0.112916	-0.0089595	0.00565171	9.64e-05	FALSE	FALSE
Tegret	Carbamazepine serum/plasma	toxicology/pharmacology	335	0.11319	-0.0846284	0.0532808	0.00744578	FALSE	FALSE
NRBCMA	Nucleated erythrocytes [#/volume] in Blood by Automated count	blood	1861	0.115584	-0.0313437	0.0199094	0.00132058	FALSE	FALSE
SclAb	SCL-70 extractable nuclear Ab [Units/volume] in Serum by Immunoassay	immune	1044	0.12338	0.0477696	0.0309789	0.00225987	FALSE	FALSE
Trnsfr	Transferrin [Mass/volume] in Serum or Plasma	metabolic	1781	0.124188	0.0367128	0.0238679	0.0013286	FALSE	FALSE
RBCFol	Folate [Mass/volume] in Red Blood Cells	metabolic	4410	0.124714	-0.0233058	0.0151772	0.000534229	FALSE	FALSE
FLgOth	Unidentified cells/100 leukocytes in Body fluid	blood	829	0.125496	0.0507297	0.0330772	0.00283031	FALSE	FALSE
Vi.B12	Cobalamin (Vitamin B12) [Mass/volume] in Serum or Plasma	metabolic	19423	0.128035	-0.0110047	0.00723059	0.00011916	FALSE	FALSE
GluBed	Glucose [Mass/volume] in Blood by Automated test strip	metabolic	25195	0.132376	0.00922549	0.00613051	8.93e-05	FALSE	FALSE
B2Mcg	Beta-2-Microglobulin [Mass/volume] in Serum or Plasma	immune	382	0.133019	-0.0846408	0.0562165	0.00587672	FALSE	FALSE
MONOCYTE.PERCENT	MONOCYTE PERCENT	immune	317	0.133324	-0.0981802	0.0652296	0.00682941	FALSE	FALSE
HCVQNT	HCVQNT	immune	610	0.13339	0.0635211	0.0422654	0.00372786	FALSE	FALSE
X3OHCot	Trans-3-Hydroxycotinine [Mass/volume] in Serum or Plasma	toxicology/pharmacology	348	0.135389	0.0720064	0.0481072	0.00639738	FALSE	FALSE
Monocy	Monocytes [#/volume] in Blood by Manual count	immune	26224	0.143018	-0.00787354	0.00537558	7.95e-05	FALSE	FALSE
Cort.S	Cortisol [Mass/volume] in Serum or Plasma	endocrine	6343	0.145832	-0.0181683	0.0124903	0.000332288	FALSE	FALSE
Creat	Creatinine [Mass/volume] in Blood Creatinine [Mass/volume] in Blood	kidney	63123	0.14719	-0.00565238	0.00389941	2.91e-05	FALSE	FALSE
Theo	Theophylline [Mass/volume] in Serum or Plasma	toxicology/pharmacology	117	0.149678	0.151294	0.10424	0.0181327	FALSE	FALSE
EOSIAB	Eosinophils [#/volume] in Blood by Automated count	immune	30077	0.153736	0.00762134	0.0053427	6.74e-05	FALSE	FALSE
Cl.WB	Chloride [Moles/volume] in Blood	blood	6828	0.16281	-0.016318	0.0116905	0.00028373	FALSE	FALSE
WBTrpI	Troponin I.cardiac [Mass/volume] in Blood	cardiovascular	1819	0.166292	-0.0319036	0.0230388	0.00104389	FALSE	FALSE
FRONTAL.AXIS.TERMINAL.40.MS	FRONTAL AXIS TERMINAL 40 MS	cardiovascular	6903	0.1687	0.0179595	0.0130469	0.000272581	FALSE	FALSE
PSA	PSA serum/plasma	cancer	7856	0.169916	0.0154519	0.0112574	0.000238992	FALSE	FALSE
Creat1	Creatinine [Mass/volume] in Urine	kidney	699	0.170119	-0.0454472	0.0330943	0.00207332	FALSE	FALSE
Amyl	Amylase [Enzymatic activity/volume] in Serum or Plasma	metabolic	8077	0.183248	-0.0149767	0.0112528	0.000219054	FALSE	FALSE
ScrasT	Sucrase [Enzymatic activity/mass] in Tissue	metabolic	342	0.188516	0.0771303	0.0585334	0.0051101	FALSE	FALSE
LDL.C	Cholesterol in LDL [Mass/volume] in Serum or Plasma by calculation	metabolic	28518	0.191117	-0.00759285	0.00580798	5.87e-05	FALSE	FALSE
BASOM	Basophils/100 leukocytes in Blood by Manual count	immune	7805	0.192234	-0.0159651	0.0122421	0.000217812	FALSE	FALSE
LA	Lactate [Moles/volume] in Serum or Plasma	metabolic	9680	0.192755	-0.0125168	0.00960938	0.000172897	FALSE	FALSE
LipIdx	Lipemic index of Serum or Plasma	metabolic	4502	0.194214	0.0183878	0.0141618	0.000372141	FALSE	FALSE
TotVl	Volume in Urine collected for unspecified duration	toxicology/pharmacology	5013	0.196705	-0.0183852	0.0142392	0.000330612	FALSE	FALSE
IMMATURE.GRANULOCYTES.PERCENT	IMMATURE GRANULOCYTES PERCENT	immune	296	0.198499	0.088999	0.0690525	0.00571251	FALSE	FALSE
PT.inr	INR	blood	34953	0.200568	0.0072858	0.0056922	4.65e-05	FALSE	FALSE
HCTWB	Hematocrit	blood	12435	0.203513	0.010553	0.00829852	0.00012675	FALSE	FALSE
HPylAE	Helicobacter pylori Ab [Units/volume] in Serum by Immunoassay	immune	559	0.203779	0.0532681	0.0418649	0.00286597	FALSE	FALSE
MPV	Platelet mean volume [Entitic volume] in Blood by Automated count Platelet mean volume [Entitic volume] in Blood by Automated count	blood	46749	0.205979	-0.005822	0.0046034	3.42e-05	FALSE	FALSE
I.WBC	Leukocytes [#/volume] in Blood by Automated count	immune	994	0.206816	0.0382493	0.0302796	0.00159996	FALSE	FALSE
Mg	Magnesium [Mass/volume] in Serum or Plasma	metabolic	20710	0.207089	0.00812357	0.00643885	7.66e-05	FALSE	FALSE
CBaso	Basophils/100 leukocytes in Cerebral spinal fluid by Manual count	immune	809	0.209697	0.0514282	0.0409651	0.00192136	FALSE	FALSE
TstPBy	TstPBy	endocrine	13998	0.21315	0.0103053	0.00827735	0.000110356	FALSE	FALSE
Prolac	Prolactin [Mass/volume] in Serum or Plasma	endocrine	2710	0.218136	0.0233815	0.0189818	0.000539659	FALSE	FALSE
BASORE	Basophils/100 leukocytes in Blood by Automated count	immune	46630	0.221091	-0.00554121	0.00452843	3.21e-05	FALSE	FALSE
SMAb	Smith extractable nuclear Ab [Units/volume] in Serum by Immunoassay	immune	938	0.223733	0.0394377	0.0323929	0.00156029	FALSE	FALSE
Prog.R	Progesterone [Mass/volume] in Serum or Plasma	endocrine	860	0.227977	-0.0375906	0.0311578	0.00167546	FALSE	FALSE
IgEQnt	IgE [Mass/volume] in Serum	immune	1746	0.228401	-0.0267841	0.0222291	0.000827963	FALSE	FALSE
Phnyln	Phenylalanine [Moles/volume] in Serum or Plasma	metabolic	393	0.229152	-0.0734673	0.0609949	0.00369714	FALSE	FALSE
X56.16_percent_	56+16#	immune	1137	0.229425	-0.0369358	0.030716	0.00126784	FALSE	FALSE
NormeU	Normetanephrine [Mass/time] in 24 hour Urine	urinary	365	0.234012	-0.0634489	0.053223	0.00379082	FALSE	FALSE
MaltsT	Isomaltase [Enzymatic activity/mass] in Tissue	metabolic	342	0.234412	0.0685809	0.0575703	0.00418616	FALSE	FALSE
IGF_1_Z.score	Insulin-like growth factor-I [Z-score] in Serum or Plasma	metabolic	140	0.237445	0.10335	0.0870682	0.0103827	FALSE	FALSE
Commen	Commen	other	362	0.237988	-0.0492094	0.0416303	0.00365146	FALSE	FALSE
sn	sn	other	2411	0.241383	-0.0208204	0.0177674	0.00056696	FALSE	FALSE
BAbs	Basophils [#/volume] in Blood by Automated count	immune	24717	0.24167	0.00657976	0.00561964	5.54e-05	FALSE	FALSE
C1Elh	Complement C1 esterase inhibitor [Mass/volume] in Serum or Plasma	immune	156	0.251111	0.0969358	0.0841221	0.00882086	FALSE	FALSE
FRONTAL.AXIS.P	P wave axis	cardiovascular	6582	0.253613	-0.0150411	0.0131741	0.000195583	FALSE	FALSE
P.S.Ac	P-S-Ac	blood	907	0.255141	0.0382205	0.0335656	0.00142542	FALSE	FALSE
F.ALB	Albumin [Mass/volume] in Body fluid	liver	427	0.255308	-0.0588564	0.0516679	0.00301981	FALSE	FALSE
GlutAc	Glutamate [Moles/volume] in Serum or Plasma	metabolic	402	0.257154	-0.0606538	0.0534484	0.00319225	FALSE	FALSE
EOSIM	Eosinophils/100 leukocytes in Blood by Automated count	immune	32940	0.257709	0.00595317	0.00525972	3.88e-05	FALSE	FALSE
Prolne	Proline [Moles/volume] in Serum or Plasma	metabolic	391	0.262448	0.0631375	0.0562573	0.00324425	FALSE	FALSE
LYMPHOCYTE.PERCENT	LYMPHOCYTE PERCENT	immune	317	0.263527	0.0696627	0.0621896	0.00395811	FALSE	FALSE
DirLDL	Cholesterol in LDL [Mass/volume] in Serum or Plasma by Direct assay	metabolic	4859	0.26605	0.0151152	0.0135888	0.000246312	FALSE	FALSE
USpGr	Specific gravity of Urine by Test strip	urinary	40604	0.274215	-0.00467576	0.00427626	2.87e-05	FALSE	FALSE
MONOM	Monocytes/100 leukocytes in Blood by Manual count	immune	10298	0.276469	0.010051	0.0092351	0.000114354	FALSE	FALSE
GluWB	Glucose [Mass/volume] in Blood	blood	13848	0.276724	-0.00872894	0.00802475	8.54e-05	FALSE	FALSE
TBil	Total Bilirubin serum/plasma	metabolic	56783	0.279483	-0.00387756	0.00358538	2.02e-05	FALSE	FALSE
UUrob	Urobilinogen [Presence] in Urine by Test strip	urinary	16939	0.283293	-0.00757914	0.0070636	6.68e-05	FALSE	FALSE
AlbCnc	Albumin [Presence] in Urine	urinary	5256	0.293348	0.0152557	0.0145167	0.000207475	FALSE	FALSE
HPLCA2	Hemoglobin A2/Hemoglobin.total in Blood	blood	642	0.295143	-0.0387547	0.0369875	0.00164632	FALSE	FALSE
UpH	pH of Urine by Test strip	urinary	40735	0.305494	0.00451057	0.00440169	2.57e-05	FALSE	FALSE
HORIZONTAL.AXIS..INITIAL.40.MS	QRS axis	cardiovascular	6794	0.30759	0.0134431	0.0131747	0.000151645	FALSE	FALSE
HgbA1C	Hemoglobin A1c (Glycated) Hemoglobin A1c (Glycated)	metabolic	21569	0.314504	0.00666894	0.00663022	4.64e-05	FALSE	FALSE
UrobUr	Urobilinogen [Units/volume] in Urine by Test strip	urinary	4040	0.314599	-0.0157329	0.0156431	0.000247461	FALSE	FALSE
CBil	Bilirubin.conjugated [Mass/volume] in Serum or Plasma	liver	23868	0.315371	0.00666044	0.00663367	4.14e-05	FALSE	FALSE
Vanco1	Vancomycin [Mass/volume] in Serum or Plasma	toxicology/pharmacology	7343	0.317914	-0.0115071	0.0115207	0.00013571	FALSE	FALSE
X125DHy	Calcitriol [Mass/volume] in Serum or Plasma	metabolic	2685	0.333836	-0.0183513	0.0189856	0.000334512	FALSE	FALSE
CoHgb	Carboxyhemoglobin % in blood	toxicology/pharmacology	6491	0.338371	0.012456	0.0130095	0.000139861	FALSE	FALSE
CEosin	Eosinophils/100 leukocytes in Cerebral spinal fluid by Manual count	blood	979	0.339001	-0.0284114	0.0296999	0.000944356	FALSE	FALSE
FBlsts	Blasts/100 leukocytes in Body fluid by Manual count	immune	729	0.345719	-0.0310134	0.0328689	0.00119738	FALSE	FALSE
Dimer	Dimer	blood	1055	0.350556	0.029283	0.0313546	0.000827585	FALSE	FALSE
RetiCt	Reticulocytes/100 erythrocytes in Blood by Automated count	blood	7078	0.350809	0.00965464	0.010347	0.000122138	FALSE	FALSE
RBC	Erythrocytes [#/volume] in Blood by Automated count	blood	2812	0.358775	0.0167951	0.0182983	0.000281601	FALSE	FALSE
ProTim	ProTim	blood	222	0.360022	-0.0592128	0.0645484	0.00388882	FALSE	FALSE
SGPT_ALT	SGPT_ALT	metabolic	218	0.362482	0.0701546	0.0768665	0.00383282	FALSE	FALSE
HGB_A1C	Hemoglobin A1c (Glycated)	metabolic	274	0.373984	-0.0534554	0.0600244	0.00297496	FALSE	FALSE
VD25	Calcitriol [Mass/volume] in Serum or Plasma	metabolic	3245	0.375544	-0.0146646	0.0165467	0.000240948	FALSE	FALSE
Haptgl	Haptoglobin [Mass/volume] in Serum or Plasma	blood	2437	0.375567	-0.018802	0.021215	0.000321835	FALSE	FALSE
NRBCBC	Nucleated erythrocytes/100 leukocytes [Ratio] in Cerebral spinal fluid by Manual count	blood	2487	0.376169	-0.0148393	0.016765	0.000312761	FALSE	FALSE
CMonMc	Monocytes+Macrophages/100 leukocytes in Cerebral spinal fluid by Manual count	immune	2060	0.379089	-0.0175407	0.0199378	0.000375725	FALSE	FALSE
TropnT	Troponin T.cardiac [Mass/volume] in Serum or Plasma	cardiovascular	1296	0.379215	0.0227749	0.025891	0.00059499	FALSE	FALSE
HrColl	Collection duration of Unspecified specimen	urinary	1556	0.382813	0.021826	0.0250019	0.000484869	FALSE	FALSE
IgA	IgA [Mass/volume] in Serum or Plasma	immune	7680	0.383396	0.0103461	0.0118687	9.83e-05	FALSE	FALSE
IctIdx	Icteric index of Serum or Plasma	metabolic	4495	0.388932	-0.0123845	0.0143732	0.00016265	FALSE	FALSE
Leiden	Protein C inhibitor [Mass/volume] in Platelet poor plasma by Immunoassay	blood	888	0.390671	0.0304472	0.035452	0.000823878	FALSE	FALSE
BBTAb	Borrelia burgdorferi Ab [Units/volume] in Serum by Immunoassay	toxicology/pharmacology	963	0.390691	-0.0274026	0.0319096	0.000771112	FALSE	FALSE
DHEA.S	Dehydroepiandrosterone sulfate (DHEA-S) [Mass/volume] in Serum or Plasma	endocrine	980	0.396997	-0.0267466	0.0315641	0.000708594	FALSE	FALSE
A1Anti	Alpha 1 antitrypsin [Mass/volume] in Serum or Plasma	other	1770	0.397704	-0.0209585	0.0247756	0.000404731	FALSE	FALSE
WBCrt	Creatinine [Mass/volume] in Blood	blood	6900	0.401446	-0.01021	0.0121679	9.3e-05	FALSE	FALSE
FRBC1	Erythrocytes [#/volume] in Blood by Automated count	blood	1773	0.404797	0.0205841	0.0247023	0.0003917	FALSE	FALSE
Norep	Norepinephrine [Mass/time] in 24 hour Urine	urinary	273	0.424044	-0.0494855	0.0618039	0.00229266	FALSE	FALSE
ClSwtL	Chloride [Moles/volume] in Sweat	metabolic	109	0.42704	-0.0960091	0.120365	0.006016	FALSE	FALSE
Lysine	Lysine [Moles/volume] in Serum or Plasma	metabolic	391	0.435574	-0.0389837	0.0499458	0.00154102	FALSE	FALSE
UGluc	Glucose urine dipstick	urinary	4260	0.437788	0.0108706	0.0140083	0.000141279	FALSE	FALSE
LDLCho	Cholesterol in LDL [Mass/volume] in Serum or Plasma by calculation	metabolic	604	0.439612	-0.0306657	0.0396519	0.000959599	FALSE	FALSE
GTT50g	GTT50g	metabolic	2353	0.440893	0.0156809	0.0203432	0.000249067	FALSE	FALSE
Sirol	Sirolimus [Mass/volume] in Blood	toxicology/pharmacology	268	0.443756	-0.0417475	0.0544255	0.00221792	FALSE	FALSE
TProSe	Protein serum/plasma	metabolic	32160	0.451991	0.00379798	0.00504978	1.76e-05	FALSE	FALSE
VitEGm	Beta+gamma tocopherol [Mass/volume] in Serum or Plasma	metabolic	904	0.45779	-0.02452	0.0330096	0.000607374	FALSE	FALSE
Estron	Estrone (E1) [Mass/volume] in Serum or Plasma	endocrine	197	0.458194	0.0580378	0.0780718	0.00289924	FALSE	FALSE
Nt.PTH	Parathyrin.intact [Mass/volume] in Serum or Plasma	endocrine	6708	0.459462	-0.00917962	0.0124087	8.06e-05	FALSE	FALSE
Neut	Neutrophils [#/volume] in Blood	immune	26460	0.461539	0.00376216	0.00510938	2.05e-05	FALSE	FALSE
Nornic	Nornicotine [Mass/volume] in Urine	urinary	273	0.46826	-0.0419159	0.0577052	0.00195011	FALSE	FALSE
Osmol	Osmolality of Serum or Plasma	blood	1788	0.473283	0.0175149	0.0244177	0.000287786	FALSE	FALSE
TstFAM	Testosterone Free [Mass/volume] in Serum or Plasma	cancer	388	0.480664	-0.0352126	0.0498805	0.00127037	FALSE	FALSE
TC.HDL	Cholesterol.total/Cholesterol in HDL [Molar ratio] in Serum or Plasma	metabolic	3677	0.485562	0.0105403	0.0151126	0.000127921	FALSE	FALSE
FSH1	Follitropin [Units/volume] in Serum or Plasma	endocrine	3488	0.495103	-0.0122393	0.0179386	0.000110966	FALSE	FALSE
HEMATOCRIT	HEMATOCRIT	blood	642	0.497118	-0.0269735	0.0397004	0.000719753	FALSE	FALSE
PenG	Penicillin G [Susceptibility] by Minimum inhibitory concentration (MIC)	immune	212	0.497775	0.0535776	0.0788787	0.00221093	FALSE	FALSE
PCO2	Carbon dioxide [Partial pressure] in Arterial blood	blood	134	0.498307	0.0615178	0.0905737	0.00332695	FALSE	FALSE
AlbCre	Microalbumin/Creatinine [Mass Ratio] in 24 hour Urine	liver	2935	0.502936	0.0134413	0.0200628	0.000152806	FALSE	FALSE
FPlaCl	Plasma cells/100 leukocytes in Body fluid	blood	734	0.50402	0.0222594	0.0332969	0.000597434	FALSE	FALSE
ChromA	Chromogranin A [Mass/volume] in Serum or Plasma	cancer	433	0.507097	0.0308617	0.046483	0.00102051	FALSE	FALSE
PCAct	Protein C [Units/volume] in Platelet poor plasma by Chromogenic method	blood	927	0.509545	0.0224123	0.0339681	0.000466533	FALSE	FALSE
Ptn	Phenytoin serum/plasma	toxicology/pharmacology	650	0.511836	0.0260356	0.0396672	0.000660248	FALSE	FALSE
G.Sub3	IgG subclass 3 [Mass/volume] in Serum	immune	311	0.515419	0.0411154	0.0631379	0.00140577	FALSE	FALSE
CA2729	Cancer Ag 27-29 [Units/volume] in Serum or Plasma	cancer	144	0.518776	-0.05736	0.0886579	0.00282623	FALSE	FALSE
Estrog	Estrogen [Mass/volume] in Serum or Plasma by calculation	endocrine	135	0.519925	0.0610713	0.0946357	0.00328849	FALSE	FALSE
X56.16.	56+16%	other	1063	0.520069	0.0196443	0.0305294	0.000393108	FALSE	FALSE
SyMnCl	Mononuclear cells/100 leukocytes in Synovial fluid by Manual count	immune	900	0.522837	0.0220675	0.0345219	0.000446848	FALSE	FALSE
CLgOth	Unidentified cells/100 leukocytes in Body fluid	immune	765	0.525025	-0.0278283	0.0437611	0.000528224	FALSE	FALSE
RETHE	Hemoglobin [Entitic mass] in Reticulocytes	blood	4544	0.529504	0.00922369	0.0146684	8.7e-05	FALSE	FALSE
MXAMP	Maximum clot firmness [Length] in Blood by Thromboelastography	other	732	0.538328	-0.0240576	0.0390775	0.000518553	FALSE	FALSE
MONORE	Monocytes/100 leukocytes in Blood by Automated count	immune	46675	0.547879	-0.00258395	0.00429981	7.5e-06	FALSE	FALSE
Phos	Phosphate	metabolic	17366	0.55137	-0.00400772	0.00672752	2.04e-05	FALSE	FALSE
PTTCtr	aPTT in Platelet poor plasma by Coagulation assay	blood	19043	0.553387	-0.00331484	0.00559275	1.84e-05	FALSE	FALSE
Fructo	Fructosamine [Moles/volume] in Serum or Plasma	metabolic	500	0.556528	0.0232023	0.039432	0.000686813	FALSE	FALSE
NURSING_WHOLE_BLOOD_GLUCOSE	Glucose [Mass/volume] in Blood	ob/gyn	318	0.562639	0.0321586	0.055488	0.00106719	FALSE	FALSE
EoAbs	EoAbs	immune	24707	0.570835	0.00315216	0.00556103	1.29e-05	FALSE	FALSE
CR.Day	Creatinine [Mass/time] in 24 hour Urine	kidney	795	0.579057	-0.0176634	0.0318263	0.000312966	FALSE	FALSE
T.HORIZONTAL.AXIS	T wave axis.horizontal plane Reference beat	cardiovascular	6819	0.583634	-0.00722394	0.0131797	4.29e-05	FALSE	FALSE
INTERNATIONAL.NORMALIZATION.RATIO	INTERNATIONAL NORMALIZATION RATIO	blood	535	0.58535	0.0243433	0.0445909	0.000561618	FALSE	FALSE
C3	Complement C3 [Mass/volume] in Serum or Plasma	immune	3675	0.590736	0.00847542	0.0157589	7.84e-05	FALSE	FALSE
sz	sz	other	456	0.59415	-0.0242829	0.0455402	0.000619628	FALSE	FALSE
BNP	Natriuretic peptide B [Mass/volume] in Serum or Plasma	cardiovascular	11374	0.598461	0.00482468	0.00916144	2.43e-05	FALSE	FALSE
N.M_Cr	Metanephrine/Creatinine [Mass Ratio] in 24 hour Urine	urinary	354	0.598992	-0.0281327	0.0534493	0.000783638	FALSE	FALSE
CaIo	Calcium.ionized [Mass/volume] in Blood	metabolic	16301	0.609241	0.00377987	0.00739458	1.6e-05	FALSE	FALSE
pH.Ven	pH of Venous blood	kidney	8460	0.612125	-0.00547804	0.0108035	3.04e-05	FALSE	FALSE
FK.506	Tacrolimus [Mass/volume] in Blood	liver	1568	0.612688	0.011768	0.0232413	0.000163942	FALSE	FALSE
SU.Ure	Urea nitrogen [Mass/volume] in Urine	urinary	2571	0.616003	-0.00938945	0.0187196	9.44e-05	FALSE	FALSE
CNeut	Neutrophils/100 leukocytes in Cerebral spinal fluid by Manual count	immune	1680	0.617938	0.0142209	0.0285062	0.000148026	FALSE	FALSE
BUN_CREATININE_RATIO	Creatinine [Mass/volume] in Urine	metabolic	154	0.622304	-0.0468509	0.0949024	0.00160745	FALSE	FALSE
Iron	Iron [Mass/volume] in Serum or Plasma	blood	15354	0.622374	-0.00385453	0.00782648	1.57e-05	FALSE	FALSE
ViARet	Retinol [Mass/volume] in Serum or Plasma	metabolic	2008	0.626573	0.0117187	0.0240813	0.000115849	FALSE	FALSE
P.HORIZONTAL.AXIS	P wave axis horizontal plane Reference beat	cardiovascular	6449	0.627797	-0.00653654	0.0134815	3.64e-05	FALSE	FALSE
ClSwt	ClSwt	metabolic	373	0.631111	-0.0300547	0.0625391	0.000606442	FALSE	FALSE
TTcont	TTcont	other	231	0.632464	0.0287455	0.0600195	0.00102205	FALSE	FALSE
CALCULATED_MEAN_GLUCOSE	CALCULATED_MEAN_GLUCOSE	metabolic	274	0.635015	-0.0298567	0.0628247	0.00084942	FALSE	FALSE
Blasts	Blasts/100 leukocytes in Blood by Manual count	blood	1602	0.644223	0.0126099	0.0273005	0.000132682	FALSE	FALSE
UGrCst	Granular casts [#/area] in Urine sediment by Microscopy high power field	urinary	1027	0.649285	0.0132422	0.0291107	0.000201542	FALSE	FALSE
T.WAVE.AXIS	T wave axis	cardiovascular	6913	0.655108	0.00577345	0.0129248	2.88e-05	FALSE	FALSE
Hepasy	Heparin unfractionated [Units/volume] in Platelet poor plasma by Chromogenic method	blood	250	0.655115	-0.0330869	0.0739813	0.00080631	FALSE	FALSE
GTT3Hr	Glucose [Mass/volume] in Serum or Plasma --3 hours post 100 g glucose PO	metabolic	611	0.659798	0.0178197	0.0404614	0.000314701	FALSE	FALSE
CPmylo	Promyelocytes/100 leukocytes in Cerebral spinal fluid by Manual count	immune	698	0.671066	0.0135449	0.0318802	0.000252281	FALSE	FALSE
VMA	VMA	other	243	0.679388	-0.0249539	0.0603006	0.000647606	FALSE	FALSE
Leucne	Leucine [Moles/volume] in Serum or Plasma	metabolic	393	0.683283	0.0209895	0.0514071	0.000423175	FALSE	FALSE
SUCrea	Creatinine [Mass/volume] in Urine	urinary	8096	0.688554	0.0041729	0.0104106	1.93e-05	FALSE	FALSE
CProt1	Protein [Mass/volume] in Cerebral spinal fluid	metabolic	2796	0.691105	0.00792431	0.0199405	5.64e-05	FALSE	FALSE
VitaB6	Pyridoxine [Mass/volume] in Serum or Plasma	metabolic	1758	0.694776	0.00950925	0.0242307	8.74e-05	FALSE	FALSE
Uurob	Urobilinogen [Presence] in Urine by Test strip	urinary	450	0.699066	-0.0175667	0.0454113	0.00032933	FALSE	FALSE
pH	pH of Arterial blood	kidney	16919	0.702303	-0.00282979	0.00740359	8.62e-06	FALSE	FALSE
RVVT	dRVVT actual/normal (normalized LA screen)	immune	1876	0.70571	-0.0088527	0.0234395	7.52e-05	FALSE	FALSE
Pralbu	Prealbumin [Mass/volume] in Serum or Plasma	metabolic	6503	0.706482	0.00467152	0.0124044	2.17e-05	FALSE	FALSE
VWFAg	VWFAg	other	265	0.707496	0.0258057	0.0686969	0.000527193	FALSE	FALSE
FEosin	Eosinophils/100 leukocytes in Body fluid by Manual count	immune	1582	0.70802	-0.00957913	0.0255726	8.89e-05	FALSE	FALSE
ACTH	Corticotropin [Mass/volume] in Plasma	endocrine	1486	0.708489	0.00920304	0.0246098	9.32e-05	FALSE	FALSE
Chol	Cholesterol [Mass/volume] in Serum or Plasma	metabolic	30496	0.711024	-0.00204467	0.0055189	4.22e-06	FALSE	FALSE
RDW.SD	RDW SD	blood	318	0.711199	-0.024287	0.0655358	0.000435823	FALSE	FALSE
Ferrit	Ferritin [Mass/volume] in Serum or Plasma	blood	16233	0.715647	-0.00287894	0.00790292	7.73e-06	FALSE	FALSE
AngioC	Angiotensin converting enzyme [Enzymatic activity/volume] in Serum or Plasma	cardiovascular	748	0.721932	0.0129597	0.0364023	0.000169103	FALSE	FALSE
MCHC	MCHC [Mass/volume] by Automated count	blood	54490	0.722796	-0.00136337	0.00384343	2.13e-06	FALSE	FALSE
SU.K	Potassium [Moles/volume] in Urine	urinary	481	0.730011	0.0148435	0.0429853	0.000250877	FALSE	FALSE
TCIcdt	TCIcdt	immune	408	0.734012	-0.0167795	0.0493464	0.000287964	FALSE	FALSE
O2SatV	Oxygen saturation Calculated from oxygen partial pressure in Venous blood	blood	7487	0.734209	0.00399306	0.01176	1.54e-05	FALSE	FALSE
LucAbs	Leukocytes [#/volume] in Blood by Automated count	blood	3408	0.734469	-0.00513952	0.0151512	3.35e-05	FALSE	FALSE
IgG.Q	IgG [Mass/volume] in Serum or Plasma	immune	3473	0.745177	-0.00522353	0.0160708	3.04e-05	FALSE	FALSE
UNBOUND_IRON_BINDING	UNBOUND_IRON_BINDING	metabolic	154	0.746943	0.0307997	0.0952652	0.000726551	FALSE	FALSE
CKMBRe	Creatine kinase.MB [Mass/volume] in Serum or Plasma	cardiovascular	13294	0.747454	-0.00277285	0.00861121	7.63e-06	FALSE	FALSE
FMonMc	Mononuclear cells [#/volume] in Body fluid by Manual count	immune	1761	0.749668	0.00740213	0.0231949	5.8e-05	FALSE	FALSE
Amm	Ammonia [Moles/volume] in Plasma	metabolic	3059	0.754573	-0.00560786	0.0179369	3.18e-05	FALSE	FALSE
X25HyD2	25-Hydroxycalciferol [Mass/volume] in Serum or Plasma	metabolic	2877	0.761493	0.00570732	0.0188019	3.2e-05	FALSE	FALSE
PR.INTERVAL	PP interval mean	cardiovascular	6694	0.769167	-0.00392654	0.0133794	1.27e-05	FALSE	FALSE
UKeto	Ketones [Mass/volume] in Urine by Test strip	urinary	5843	0.771205	0.00343745	0.0118202	1.45e-05	FALSE	FALSE
G.Sub2	IgG subclass 2 [Mass/volume] in Serum	immune	311	0.772619	0.0180641	0.0624594	0.000272778	FALSE	FALSE
FRONTAL.AXIS.INITIAL.40.MS	FRONTAL AXIS INITIAL 40 MS	cardiovascular	6836	0.77338	0.00366713	0.0127345	1.21e-05	FALSE	FALSE
Ornthn	Ornithine [Moles/volume] in Serum or Plasma	metabolic	403	0.773639	0.0135088	0.0469351	0.000209066	FALSE	FALSE
Fbrngn	Fibrinogen [Mass/volume] in Platelet poor plasma by Coagulation assay	blood	5854	0.77448	0.00388928	0.0135736	1.4e-05	FALSE	FALSE
Asprgn	Asparagine [Moles/volume] in Serum or Plasma	metabolic	390	0.777544	-0.0154687	0.0547133	0.00020804	FALSE	FALSE
Quant_TB2...NIL	Quant_TB2(-)NIL	immune	477	0.793128	-0.0108327	0.041283	0.000144164	FALSE	FALSE
Thyrgb	Thyroglobulin [Mass/volume] in Serum or Plasma	endocrine	972	0.801144	-0.00818367	0.0324831	6.28e-05	FALSE	FALSE
DHUD	DHUD	metabolic	697	0.801486	0.0090563	0.0360061	8.98e-05	FALSE	FALSE
TT4	Thyroxine (T4) [Mass/volume] in Serum or Plasma	endocrine	4025	0.804176	0.00379203	0.0152927	1.49e-05	FALSE	FALSE
G.Indx	IgG clearance/Albumin clearance [Ratio] in Serum and CSF	immune	550	0.805839	0.0103418	0.0420537	0.000110789	FALSE	FALSE
SU.Na	Sodium [Moles/volume] in Urine	urinary	2582	0.810203	-0.00433119	0.0180324	2.23e-05	FALSE	FALSE
TestFr	Testosterone Free [Mass/volume] in Serum or Plasma	endocrine	1831	0.818942	0.0045726	0.019973	2.42e-05	FALSE	FALSE
RRISK	RRISK	other	249	0.819669	-0.0144441	0.0632891	0.000207372	FALSE	FALSE
Cr24Hr	Creatinine [Mass/time] in 24 hour Urine	kidney	1429	0.824455	-0.0051892	0.0233896	2.98e-05	FALSE	FALSE
ACHRBd	ACHRBd	other	202	0.830432	0.0143564	0.066947	0.000222678	FALSE	FALSE
NonHDL	Cholesterol non HDL [Mass/volume] in Serum or Plasma	metabolic	3252	0.831169	0.00345556	0.0162065	1.35e-05	FALSE	FALSE
SU.Cre	Creatinine [Mass/volume] in 24 hour Urine	endocrine	1488	0.833911	0.00527196	0.0251374	2.86e-05	FALSE	FALSE
ATRIAL.RATE	P wave Atrium by EKG	cardiovascular	6934	0.833918	0.00237672	0.0113346	6.3e-06	FALSE	FALSE
OHPrln	Hydroxyproline [Moles/volume] in Serum or Plasma	metabolic	388	0.834806	0.0109427	0.0524357	0.000111692	FALSE	FALSE
CA19.9	Cancer Ag 19-9 [Units/volume] in Serum or Plasma	cancer	588	0.835346	0.0095352	0.0458547	7.42e-05	FALSE	FALSE
Depaka	Valproate serum/plasma	toxicology/pharmacology	905	0.838079	0.00658114	0.0321956	4.63e-05	FALSE	FALSE
Tryphn	Tryptophan [Moles/volume] in Serum or Plasma	metabolic	393	0.843641	0.0103779	0.0525803	9.8e-05	FALSE	FALSE
HEMOGLOBIN	HEMOGLOBIN	blood	640	0.847899	-0.00745264	0.0388403	5.72e-05	FALSE	FALSE
SerFol	Folate [Mass/volume] in Serum or Plasma	metabolic	5999	0.850968	-0.00247962	0.0131971	5.85e-06	FALSE	FALSE
Aldo.P	Aldosterone [Mass/volume] in Serum or Plasma	endocrine	1128	0.851171	0.0050856	0.0270989	3.11e-05	FALSE	FALSE
HBSA.	Hepatitis B virus surface Ab [Presence] in Serum	liver	2256	0.854485	-0.00358323	0.0195356	1.48e-05	FALSE	FALSE
EOSIRE	Eosinophils %	immune	30411	0.85631	-0.000999497	0.0055198	1.07e-06	FALSE	FALSE
CPlaCl	Plasma cells/100 leukocytes in Cerebral spinal fluid by Manual count	blood	688	0.856378	-0.00650453	0.0359256	4.67e-05	FALSE	FALSE
CD4_percent_	CD3+CD4+ (T4 helper) cells/100 cells in Blood	immune	1673	0.859917	-0.00438432	0.0248394	1.75e-05	FALSE	FALSE
QtfNIL	Gamma interferon background [Units/volume] in Blood by Immunoassay	immune	2110	0.871981	-0.00348	0.0215931	1.23e-05	FALSE	FALSE
SomatC	SomatC	endocrine	877	0.876182	0.00512262	0.0328673	2.76e-05	FALSE	FALSE
NEUTM	Polymorphonuclear cells/100 leukocytes in Body fluid by Manual count	immune	10374	0.894397	0.00125538	0.00945699	1.7e-06	FALSE	FALSE
FBaso	Basophils/100 leukocytes in Body fluid by Manual count	immune	1011	0.896554	-0.00420571	0.0323395	1.67e-05	FALSE	FALSE
F8Act	Coagulation factor VIII activity actual/normal in Platelet poor plasma by Coagulation assay	blood	889	0.899413	-0.00451506	0.0357092	1.8e-05	FALSE	FALSE
FMALN	Malignant cells/100 cells in Body fluid by Manual count	cancer	264	0.901662	-0.00686298	0.0554868	5.7e-05	FALSE	FALSE
FRONTAL.AXIS.ST	ST segment axis.horizontal plane	cardiovascular	6915	0.902741	0.00155276	0.0127063	2.15e-06	FALSE	FALSE
T3FRE	Triiodothyronine (T3) Free [Mass/volume] in Serum or Plasma	endocrine	1375	0.910371	-0.00303267	0.0269352	9.18e-06	FALSE	FALSE
LYMPM	Lymphocytes/100 leukocytes in Blood by Manual count	immune	10638	0.918935	-0.000922505	0.00906393	9.69e-07	FALSE	FALSE
UricA	Urate [Mass/volume] in Serum or Plasma	urinary	9830	0.918998	0.00100445	0.00987674	1.01e-06	FALSE	FALSE
HIV.hi	HIV-hi	immune	142	0.928396	0.00929172	0.103197	5.7e-05	FALSE	FALSE
MCV	MCV [Entitic volume] by Automated count	blood	65128	0.930732	-0.000306882	0.00353048	1.14e-07	FALSE	FALSE
Schd	Schd	toxicology/pharmacology	4252	0.932092	-0.00129412	0.015186	1.69e-06	FALSE	FALSE
IMMATURE_GRANULOCYTES	IMMATURE_GRANULOCYTES	immune	902	0.945935	-0.00229507	0.033835	5.07e-06	FALSE	FALSE
MCH	MCH [Entitic mass] by Automated count	blood	65153	0.958128	-0.000185544	0.00353397	4.16e-08	FALSE	FALSE
AN.GAP	Anion gap serum/plasma	metabolic	62378	0.963411	-0.000164413	0.00358399	3.37e-08	FALSE	FALSE
IRF	Immature reticulocytes/Reticulocytes.total in Blood	blood	5555	0.963697	-0.0005528	0.0121448	3.71e-07	FALSE	FALSE
Serine	Serine [Moles/volume] in Serum or Plasma	metabolic	391	0.966851	-0.00208442	0.0501235	4.47e-06	FALSE	FALSE
CBlsts	Blasts/100 leukocytes in Cerebral spinal fluid by Manual count	blood	699	0.976705	0.00117778	0.0403203	1.21e-06	FALSE	FALSE
Lym	Lymphocytes [#/volume] in Blood	immune	26237	0.97864	-0.000136909	0.00511341	2.71e-08	FALSE	FALSE
RDW.CV	RDW CV	blood	317	0.978713	-0.00165591	0.0620085	2.26e-06	FALSE	FALSE
A.1.A	Alpha 1 antitrypsin [Mass/volume] in Serum or Plasma	other	805	0.983503	0.000780506	0.0377354	5.35e-07	FALSE	FALSE
VancTr	Vancomycin [Mass/volume] in Serum or Plasma	toxicology/pharmacology	746	0.987101	-0.00063392	0.0391964	3.54e-07	FALSE	FALSE
GTT2Hr	Glucose [Mass/volume] in Serum or Plasma --2 hours post 100 g glucose PO	metabolic	779	0.99173	0.000381211	0.0367684	1.38e-07	FALSE	FALSE
ClSwtR	Chloride [Moles/volume] in Sweat	metabolic	112	0.99451	-0.000778796	0.112909	4.28e-07	FALSE	FALSE
HORIZONTAL.AXIS..TERMINAL.40.MS	QRS axis	cardiovascular	6716	0.994977	-8.41e-05	0.0133546	5.85e-09	FALSE	FALSE
