# Supplementary material for: Use of the PsycheMERGE Network to Investigate the Association Between Depression Polygenic Scores and White Blood Cell Count
Source: JAMA Psychiatry. 2021 Oct 20;78(12):1–10. doi: 10.1001/jamapsychiatry.2021.2959 (PMC8529528; doi:10.1001/jamapsychiatry.2021.2959)
Supplement: Supplement 3. — eTable 2. LabWAS of Depression PGS Controlled for Depression Diagnosis in European Sample in VUMC [file jamapsychiatry-e212959-s003.xlsx]

## Sheet: etable_2_depression_pgs_dep_cov
Sealock JM, Lee YH, Moscati A, et al.
Use of the PsycheMERGE Network to Investigate the Association Between Depression Polygenic Scores and White Blood Cell Count
JAMA Psychiatry. Published online October 20, 2021.
doi:10.1001/jamapsychiatry.2021.2959
eTable 2. LabWAS of depression PGS controlled for depression diagnosis in European sample in VUMC.
Associations were controlled for sex, top 10 PCs, and depression diagnosis (phecode 296.2).
lab	full_name	group	N	pvalue	effect estimate	std_error	prs_r2	Bonferroni	FDR
WBC	Leukocytes [#/volume] in Blood by Automated count	immune	64679	2.5425e-14	0.0313745	0.00411629	0.00119662	TRUE	TRUE
Trigs	Triglyceride [Mass/volume] in Serum or Plasma	metabolic	30523	2.30158e-11	0.0459498	0.00686934	0.00205902	TRUE	TRUE
HDL.C	Cholesterol in HDL [Mass/volume] in Serum or Plasma	metabolic	29430	9.96049e-09	-0.0376191	0.00656095	0.00133656	TRUE	TRUE
BUN	Urea nitrogen serum/plasma	metabolic	62279	4.35271e-06	-0.0218748	0.00476124	0.000441225	TRUE	TRUE
Gluc	Glucose lab	metabolic	62217	1.42594e-05	0.0191239	0.00440614	0.000398191	TRUE	TRUE
D25OHT	Calcitriol [Mass/volume] in Serum or Plasma	metabolic	18306	3.02124e-05	-0.0355603	0.00852072	0.00135499	TRUE	TRUE
Ca	Calcium serum/plasma serum/plasma	metabolic	62017	0.000153283	-0.0155918	0.00411827	0.000308002	TRUE	TRUE
FT4	Thyroxine (T4) free [Mass/volume] in Serum or Plasma	endocrine	26205	0.00025027	-0.0271403	0.00740987	0.000742024	FALSE	TRUE
CO2	Carbon dioxide serum/plasma	blood	62180	0.00030784	-0.0146998	0.00407323	0.000280991	FALSE	TRUE
TRPI	Troponin I.cardiac [Mass/volume] in Serum or Plasma	cardiovascular	10443	0.000957593	-0.0370404	0.0112104	0.00151426	FALSE	TRUE
AntDNA	DNA double strand Ab [Units/volume] in Serum	immune	2300	0.00121986	-0.0815204	0.0251633	0.0060939	FALSE	TRUE
NtAbs	NtAbs	immune	25092	0.00128584	0.0201925	0.00627167	0.000575744	FALSE	TRUE
URBC	Erythrocytes [#/area] in Urine sediment by Microscopy high power field	urinary	22994	0.00272152	-0.0212502	0.00708804	0.000569838	FALSE	FALSE
LymAbs	Lymphocytes [#/volume] in Blood by Automated count	immune	25109	0.00283315	0.0186462	0.00624517	0.00049114	FALSE	FALSE
LYMPRE	Lymphocytes/100 leukocytes in Blood by Automated count	immune	46401	0.00481756	0.0138873	0.00492603	0.000234598	FALSE	FALSE
UWBC	Leukocytes [#/area] in Urine sediment by Microscopy high power field	urinary	24356	0.00487708	0.023564	0.00836961	0.000465859	FALSE	FALSE
MonAbs	MonAbs	immune	25104	0.00490971	0.017263	0.00613632	0.000432961	FALSE	FALSE
FTo.Cl	Cells Counted Total [#] in Body fluid	blood	2938	0.00699704	-0.0610096	0.0225973	0.00368231	FALSE	FALSE
BASOPHIL.PERCENT	BASOPHIL PERCENT	immune	316	0.00899723	-0.195658	0.0741404	0.032455	FALSE	FALSE
X25HyD3	Calcidiol [Mass/volume] in Serum or Plasma	metabolic	9522	0.00942625	-0.0308543	0.011881	0.000983286	FALSE	FALSE
CPKTot	Creatine kinase [Enzymatic activity/volume] in Serum or Plasma	cardiovascular	7585	0.0142675	-0.0302851	0.0123546	0.00115037	FALSE	FALSE
NRBCMA	Nucleated erythrocytes [#/volume] in Blood by Automated count	blood	1858	0.0160812	-0.0578575	0.0240056	0.0042616	FALSE	FALSE
Hm	Hm	other	2826	0.0166655	-0.0501319	0.0209228	0.00277291	FALSE	FALSE
ProtUr	ProtUr	urinary	106	0.0179236	-0.245448	0.101345	0.0625321	FALSE	FALSE
Test_percent_F	Testosterone Free/Testosterone.total in Serum or Plasma	endocrine	366	0.0194082	-0.166442	0.0706863	0.0233079	FALSE	FALSE
C4Quan	Complement C4 [Mass/volume] in Serum or Plasma	immune	3666	0.0195784	0.0432699	0.018525	0.00204819	FALSE	FALSE
Eos	Eos	immune	25836	0.0199059	-0.015844	0.00680492	0.000292026	FALSE	FALSE
QRS.DURATION	QRS duration	cardiovascular	6920	0.0209679	0.0365738	0.0158372	0.0011147	FALSE	FALSE
WHITE.BLOOD.CELLS	WHITE BLOOD CELLS	immune	316	0.022618	0.169267	0.0736496	0.0251885	FALSE	FALSE
RDW	Erythrocyte distribution width [Ratio] by Automated count Erythrocyte distribution width [Ratio] by Automated count	blood	64717	0.0233778	0.0102599	0.00452519	0.000105243	FALSE	FALSE
MBRat	Creatine kinase.MB/Creatine kinase.total in Serum or Plasma	cardiovascular	13080	0.0234048	0.0243181	0.0107263	0.000568149	FALSE	FALSE
EOSIA	Eosinophils [#/volume] in Blood by Automated count	immune	30285	0.0248554	0.0142771	0.00636289	0.000237348	FALSE	FALSE
Vanco1	Vancomycin [Mass/volume] in Serum or Plasma	toxicology/pharmacology	7342	0.0257337	-0.0318372	0.0142711	0.00101959	FALSE	FALSE
BGL	Beta globulin [Mass/volume] in Serum or Plasma by Electrophoresis	immune	337	0.0319133	0.161901	0.074953	0.0204032	FALSE	FALSE
Vi.B12	Cobalamin (Vitamin B12) [Mass/volume] in Serum or Plasma	metabolic	19408	0.0321323	-0.0189138	0.00882591	0.000345978	FALSE	FALSE
CBaso	Basophils/100 leukocytes in Cerebral spinal fluid by Manual count	immune	809	0.0321936	0.102874	0.0479035	0.00797925	FALSE	FALSE
NEUTRE	Neutrophils/100 leukocytes in Blood by Automated count	immune	46494	0.038991	-0.01012	0.00490224	0.000126399	FALSE	FALSE
Theo	Theophylline [Mass/volume] in Serum or Plasma	toxicology/pharmacology	117	0.0402186	0.271962	0.129829	0.0517841	FALSE	FALSE
R.LPA	Lipoprotein a [Mass/volume] in Serum or Plasma	metabolic	320	0.0453878	0.147058	0.0730422	0.0182712	FALSE	FALSE
Myelo	Myelocytes/100 leukocytes in Blood by Manual count	immune	7447	0.0469241	0.0302252	0.015208	0.00075805	FALSE	FALSE
ACAIgM	Cardiolipin IgM Ab [Units/volume] in Serum by Immunoassay	immune	2162	0.0485647	0.050391	0.0255281	0.00247629	FALSE	FALSE
QRS.HORIZONTAL.AXIS	QRS axis.horizontal plane Reference beat	cardiovascular	6798	0.0537038	0.0327253	0.0169585	0.000821616	FALSE	FALSE
ANGL	Clot angle in Blood by Thromboelastography	blood	732	0.0578249	-0.0924444	0.0486019	0.00813399	FALSE	FALSE
CMonMc	Monocytes+Macrophages/100 leukocytes in Cerebral spinal fluid by Manual count	immune	2059	0.0600297	-0.04527	0.0240527	0.00252429	FALSE	FALSE
Monocy	Monocytes [#/volume] in Blood by Manual count	immune	26140	0.0605798	-0.0120758	0.00643473	0.00018314	FALSE	FALSE
RBCFol	Folate [Mass/volume] in Red Blood Cells	metabolic	4409	0.0685292	-0.0344206	0.0188897	0.00113677	FALSE	FALSE
HCTWB	Hematocrit	blood	12434	0.0695892	0.0181416	0.00999646	0.000368487	FALSE	FALSE
SedRat	Erythrocyte sedimentation rate by Westergren method	blood	10536	0.0723033	0.0210209	0.0116948	0.000437208	FALSE	FALSE
Haptgl	Haptoglobin [Mass/volume] in Serum or Plasma	blood	2437	0.0746973	-0.0477215	0.0267579	0.00190237	FALSE	FALSE
UrPro	Protein [Mass/volume] in Urine by Test strip	urinary	17633	0.0758917	0.0168753	0.00950617	0.000264578	FALSE	FALSE
GluBed	Glucose [Mass/volume] in Blood by Automated test strip	metabolic	25191	0.078157	0.0131291	0.00745301	0.000176586	FALSE	FALSE
RDWSD	Erythrocyte distribution width [Entitic volume] by Automated count	blood	57636	0.0794283	0.00826941	0.00471445	7.11779e-05	FALSE	FALSE
IGRE	Immature granulocytes/100 leukocytes in Blood	immune	44732	0.0797647	0.00973437	0.0055558	9.43582e-05	FALSE	FALSE
ScrasT	Sucrase [Enzymatic activity/mass] in Tissue	metabolic	341	0.0868077	0.120316	0.0699618	0.0118374	FALSE	FALSE
HGB_A1C	Hemoglobin A1c (Glycated)	metabolic	274	0.0883968	-0.131512	0.0767491	0.0160041	FALSE	FALSE
IgA	IgA [Mass/volume] in Serum or Plasma	immune	7651	0.0897492	0.0231165	0.0136218	0.000512886	FALSE	FALSE
Creat	Creatinine [Mass/volume] in Blood Creatinine [Mass/volume] in Blood	kidney	62784	0.0898699	-0.00771189	0.00454679	5.39512e-05	FALSE	FALSE
TropnT	Troponin T.cardiac [Mass/volume] in Serum or Plasma	cardiovascular	1296	0.0900951	0.0499879	0.0294611	0.00314451	FALSE	FALSE
EOSIRE	Eosinophils %	immune	30247	0.091689	-0.0110678	0.00656209	0.000128322	FALSE	FALSE
UGrCst	Granular casts [#/area] in Urine sediment by Microscopy high power field	urinary	1027	0.0983034	0.0588304	0.0355383	0.00394916	FALSE	FALSE
Baso	Basophils [#/volume] in Blood	immune	25496	0.0986859	-0.0113345	0.00686382	0.000149343	FALSE	FALSE
Tegret	Carbamazepine serum/plasma	toxicology/pharmacology	335	0.104158	-0.111024	0.0680285	0.0117679	FALSE	FALSE
CEosin	Eosinophils/100 leukocytes in Cerebral spinal fluid by Manual count	blood	979	0.107545	-0.0585434	0.0363283	0.0038659	FALSE	FALSE
IgM.Q	IgM [Mass/volume] in Serum or Plasma	immune	2091	0.107652	0.0399247	0.0248008	0.00169495	FALSE	FALSE
Q.ONSET	Q ONSET	cardiovascular	6923	0.113702	0.0249733	0.0157852	0.000545433	FALSE	FALSE
MONORE	Monocytes/100 leukocytes in Blood by Automated count	immune	46467	0.115816	-0.00810274	0.00515238	7.14642e-05	FALSE	FALSE
DirLDL	Cholesterol in LDL [Mass/volume] in Serum or Plasma by Direct assay	metabolic	4858	0.117379	0.0255669	0.0163234	0.000692497	FALSE	FALSE
Commen	Commen	other	362	0.1209	-0.0844363	0.0542318	0.00991465	FALSE	FALSE
MaltsT	Isomaltase [Enzymatic activity/mass] in Tissue	metabolic	341	0.121416	0.107884	0.0693999	0.00971936	FALSE	FALSE
CRP	C reactive protein [Mass/volume] in Serum or Plasma	immune	19992	0.121695	0.0138316	0.00893638	0.00016411	FALSE	FALSE
LEUKOREDUCED_RANDOM_PLATELETS	LEUKOREDUCED_RANDOM_PLATELETS	immune	2123	0.126477	0.0414296	0.0270953	0.00150219	FALSE	FALSE
IgEQnt	IgE [Mass/volume] in Serum	immune	1745	0.138958	-0.040334	0.0272407	0.00174233	FALSE	FALSE
Blasts	Blasts/100 leukocytes in Blood by Manual count	blood	1599	0.13922	0.0492663	0.0332938	0.00188477	FALSE	FALSE
X3OHCot	Trans-3-Hydroxycotinine [Mass/volume] in Serum or Plasma	toxicology/pharmacology	348	0.141789	0.0911404	0.0617779	0.0106813	FALSE	FALSE
Estrog	Estrogen [Mass/volume] in Serum or Plasma by calculation	endocrine	135	0.145284	0.176081	0.119677	0.0243888	FALSE	FALSE
NormeU	Normetanephrine [Mass/time] in 24 hour Urine	urinary	365	0.150143	-0.110662	0.0766211	0.00909067	FALSE	FALSE
IMMATURE.GRANULOCYTES.ABSOLUTE.COUNT	IMMATURE GRANULOCYTES ABSOLUTE COUNT	immune	296	0.154772	0.128163	0.089693	0.0110165	FALSE	FALSE
CH50	Complement C3 [Mass/volume] in Serum or Plasma	immune	555	0.154788	-0.0669296	0.0469504	0.00492103	FALSE	FALSE
O2Sat	Oxygen saturation Calculated from oxygen partial pressure in Arterial blood	blood	10318	0.160866	-0.0163935	0.0116903	0.000281677	FALSE	FALSE
MPV	Platelet mean volume [Entitic volume] in Blood by Automated count Platelet mean volume [Entitic volume] in Blood by Automated count	blood	46571	0.164722	-0.00761674	0.00548206	5.76354e-05	FALSE	FALSE
TBil	Total Bilirubin serum/plasma	metabolic	56462	0.17184	-0.00588709	0.00430866	4.43076e-05	FALSE	FALSE
LH1	Lutropin [Units/volume] in Serum or Plasma	endocrine	2133	0.177653	-0.0364083	0.0269956	0.000940724	FALSE	FALSE
NRBCBC	Nucleated erythrocytes/100 leukocytes [Ratio] in Cerebral spinal fluid by Manual count	blood	2484	0.178156	-0.0274674	0.0203916	0.00100473	FALSE	FALSE
RETHE	Hemoglobin [Entitic mass] in Reticulocytes	blood	4542	0.17871	0.0238536	0.0177345	0.000565801	FALSE	FALSE
HORIZONTAL.AXIS..INITIAL.40.MS	QRS axis	cardiovascular	6793	0.179843	0.0216529	0.0161414	0.00039739	FALSE	FALSE
BASORE	Basophils/100 leukocytes in Blood by Automated count	immune	46422	0.180424	-0.00724168	0.00540635	5.34298e-05	FALSE	FALSE
UpH	pH of Urine by Test strip	urinary	40613	0.182544	0.00712319	0.00534374	6.26048e-05	FALSE	FALSE
Nt.PTH	Parathyrin.intact [Mass/volume] in Serum or Plasma	endocrine	6706	0.186192	-0.0199253	0.0150707	0.000374962	FALSE	FALSE
Phnyln	Phenylalanine [Moles/volume] in Serum or Plasma	metabolic	393	0.190427	-0.0939498	0.0715697	0.00617125	FALSE	FALSE
MXAMP	Maximum clot firmness [Length] in Blood by Thromboelastography	other	732	0.191474	-0.0627938	0.0479974	0.00384742	FALSE	FALSE
FRBC1	Erythrocytes [#/volume] in Blood by Automated count	blood	1773	0.196676	0.0392589	0.030391	0.0013668	FALSE	FALSE
ACAIgA	Cardiolipin IgA Ab [Units/volume] in Serum by Immunoassay	immune	1908	0.199928	-0.0345779	0.0269641	0.00117382	FALSE	FALSE
MONOCYTE.PERCENT	MONOCYTE PERCENT	immune	317	0.199944	-0.10299	0.0800795	0.00756732	FALSE	FALSE
Genta	Gentamicin [Mass/volume] in Serum or Plasma	toxicology/pharmacology	689	0.204684	-0.072703	0.0572448	0.0032748	FALSE	FALSE
Norep	Norepinephrine [Mass/time] in 24 hour Urine	urinary	273	0.205915	-0.10207	0.0803596	0.00934756	FALSE	FALSE
FLgOth	Unidentified cells/100 leukocytes in Body fluid	blood	829	0.207351	0.0528238	0.0418438	0.00289916	FALSE	FALSE
CPK	CPK	cardiovascular	16741	0.207911	-0.0102541	0.00814207	0.000127814	FALSE	FALSE
Vancomy	Vancomycin [Susceptibility] by Minimum inhibitory concentration (MIC)	toxicology/pharmacology	1576	0.210015	0.0386731	0.0308311	0.00154251	FALSE	FALSE
RePRA	RePRA	toxicology/pharmacology	480	0.212483	0.0565076	0.0452416	0.00397458	FALSE	FALSE
TCIcdt	TCIcdt	immune	408	0.213363	-0.0798832	0.0640155	0.00643691	FALSE	FALSE
PT.inr	INR	blood	34854	0.217517	0.00839874	0.00681059	6.03052e-05	FALSE	FALSE
FRONTAL.AXIS.TERMINAL.40.MS	FRONTAL AXIS TERMINAL 40 MS	cardiovascular	6902	0.221023	0.0197631	0.0161466	0.000326395	FALSE	FALSE
AFPTum	Alpha-1-fetoprotein.tumor marker [Mass/volume] in Serum or Plasma	cancer	2745	0.224535	0.0275817	0.0227019	0.00075207	FALSE	FALSE
FATYP	Variant lymphocytes/100 leukocytes in Body fluid by Manual count	blood	999	0.225871	-0.0425092	0.035067	0.00224245	FALSE	FALSE
ClSwt	ClSwt	metabolic	373	0.230426	-0.0821964	0.0683882	0.00475593	FALSE	FALSE
FMonMc	Mononuclear cells [#/volume] in Body fluid by Manual count	immune	1761	0.231376	0.033474	0.0279549	0.00119116	FALSE	FALSE
RetiCt	Reticulocytes/100 erythrocytes in Blood by Automated count	blood	7067	0.236584	0.014863	0.0125563	0.000272583	FALSE	FALSE
TROPONIN_I	Troponin I.cardiac [Mass/volume] in Serum or Plasma	cardiovascular	313	0.238105	-0.0759332	0.0641701	0.00655267	FALSE	FALSE
LDL.C	Cholesterol in LDL [Mass/volume] in Serum or Plasma by calculation	metabolic	28350	0.238861	-0.0083946	0.0071269	6.96554e-05	FALSE	FALSE
BBTAb	Borrelia burgdorferi Ab [Units/volume] in Serum by Immunoassay	toxicology/pharmacology	963	0.239698	-0.0467156	0.0396955	0.00214039	FALSE	FALSE
IMMATURE.GRANULOCYTES.PERCENT	IMMATURE GRANULOCYTES PERCENT	immune	296	0.244117	0.10473	0.0896196	0.00731458	FALSE	FALSE
N.M_Cr	Metanephrine/Creatinine [Mass Ratio] in 24 hour Urine	urinary	354	0.245768	-0.0924753	0.0794413	0.00628484	FALSE	FALSE
LYMPHOCYTE.PERCENT	LYMPHOCYTE PERCENT	immune	317	0.2479	0.0902855	0.0779027	0.00651586	FALSE	FALSE
CALCULATED_MEAN_GLUCOSE	CALCULATED_MEAN_GLUCOSE	metabolic	274	0.248616	-0.0910988	0.0786967	0.0074276	FALSE	FALSE
C1Elh	Complement C1 esterase inhibitor [Mass/volume] in Serum or Plasma	immune	156	0.251426	0.119073	0.10325	0.0121522	FALSE	FALSE
PSA	PSA serum/plasma	cancer	7824	0.261684	0.0152633	0.0135972	0.000224835	FALSE	FALSE
Estron	Estrone (E1) [Mass/volume] in Serum or Plasma	endocrine	197	0.261686	0.111156	0.0985548	0.00998193	FALSE	FALSE
ChromA	Chromogranin A [Mass/volume] in Serum or Plasma	cancer	433	0.263859	0.0639363	0.0571159	0.00394252	FALSE	FALSE
GTT50g	GTT50g	metabolic	2346	0.264601	0.0279676	0.0250613	0.0007534	FALSE	FALSE
T.WAVE.AXIS	T wave axis	cardiovascular	6912	0.268557	0.0177213	0.0160153	0.000267635	FALSE	FALSE
IGF_1_Z.score	Insulin-like growth factor-I [Z-score] in Serum or Plasma	metabolic	140	0.273412	0.125945	0.114212	0.0121619	FALSE	FALSE
TTAIgA	Tissue transglutaminase IgA Ab [Units/volume] in Serum by Immunoassay	immune	1554	0.273481	-0.0341343	0.031155	0.00106607	FALSE	FALSE
SMAb	Smith extractable nuclear Ab [Units/volume] in Serum by Immunoassay	immune	935	0.28161	0.0407252	0.0377942	0.00162166	FALSE	FALSE
SclAb	SCL-70 extractable nuclear Ab [Units/volume] in Serum by Immunoassay	immune	1039	0.284408	0.0385999	0.0360337	0.0014646	FALSE	FALSE
CBil	Bilirubin.conjugated [Mass/volume] in Serum or Plasma	liver	23806	0.291494	0.00846543	0.00802499	6.53191e-05	FALSE	FALSE
PTTCtr	aPTT in Platelet poor plasma by Coagulation assay	blood	19005	0.29218	-0.00689726	0.00654767	7.88239e-05	FALSE	FALSE
Ptn	Phenytoin serum/plasma	toxicology/pharmacology	650	0.298279	0.0533649	0.0512416	0.00251673	FALSE	FALSE
UGluc	Glucose urine dipstick	urinary	4258	0.300778	0.0178011	0.0171999	0.000370145	FALSE	FALSE
B2Mcg	Beta-2-Microglobulin [Mass/volume] in Serum or Plasma	immune	382	0.301806	-0.066108	0.0639013	0.00374046	FALSE	FALSE
Neut	Neutrophils [#/volume] in Blood	immune	26376	0.303024	0.0062913	0.00610807	5.62718e-05	FALSE	FALSE
X25HyD2	25-Hydroxycalciferol [Mass/volume] in Serum or Plasma	metabolic	2877	0.30541	0.0228419	0.0222813	0.000508988	FALSE	FALSE
PCO2	Carbon dioxide [Partial pressure] in Arterial blood	blood	134	0.310711	0.146304	0.143214	0.0120897	FALSE	FALSE
IPF	Platelets reticulated/100 platelets in Blood by Automated count	blood	4607	0.315211	0.0186075	0.018524	0.000313789	FALSE	FALSE
FEosin	Eosinophils/100 leukocytes in Body fluid by Manual count	immune	1582	0.31787	-0.032305	0.0323267	0.000958975	FALSE	FALSE
LYMPM	Lymphocytes/100 leukocytes in Blood by Manual count	immune	10628	0.320916	0.0111663	0.011249	0.000133093	FALSE	FALSE
Lysine	Lysine [Moles/volume] in Serum or Plasma	metabolic	391	0.323229	-0.061686	0.062327	0.00352396	FALSE	FALSE
lev	lev	other	480	0.324162	-0.0451584	0.0457385	0.00248011	FALSE	FALSE
LA	Lactate [Moles/volume] in Serum or Plasma	metabolic	9679	0.32417	-0.011884	0.0120527	0.000151637	FALSE	FALSE
Cl.WB	Chloride [Moles/volume] in Blood	blood	6828	0.325183	-0.0141543	0.0143849	0.000214453	FALSE	FALSE
HrColl	Collection duration of Unspecified specimen	urinary	1554	0.330636	0.0307122	0.0315547	0.00090372	FALSE	FALSE
RRISK	RRISK	other	248	0.33257	-0.0693522	0.0713693	0.0047948	FALSE	FALSE
sz	sz	other	456	0.33296	-0.0527115	0.054363	0.00279957	FALSE	FALSE
BILIRUBIN._CONJUGATED	Bilirubin.conjugated [Mass/volume] in Serum or Plasma	liver	154	0.342889	-0.102545	0.107592	0.00845024	FALSE	FALSE
SyMnCl	Mononuclear cells/100 leukocytes in Synovial fluid by Manual count	immune	900	0.351023	0.0401189	0.0429853	0.00135876	FALSE	FALSE
AN.GAP	Anion gap serum/plasma	metabolic	62040	0.366146	-0.0038303	0.00423836	1.76224e-05	FALSE	FALSE
F.ALB	Albumin [Mass/volume] in Body fluid	liver	427	0.372906	-0.0612745	0.0686542	0.00283512	FALSE	FALSE
PLATELET	PLATELET	blood	316	0.373431	0.0660109	0.073992	0.00375171	FALSE	FALSE
Nornic	Nornicotine [Mass/volume] in Urine	urinary	273	0.374853	-0.0691052	0.0776252	0.00513484	FALSE	FALSE
VitEGm	Beta+gamma tocopherol [Mass/volume] in Serum or Plasma	metabolic	904	0.379138	-0.0335614	0.038133	0.00120712	FALSE	FALSE
NURSING_WHOLE_BLOOD_GLUCOSE	Glucose [Mass/volume] in Blood	ob/gyn	318	0.379443	0.0658568	0.0747709	0.00344796	FALSE	FALSE
Phos	Phosphate	metabolic	17331	0.388954	-0.00705284	0.00818625	6.20519e-05	FALSE	FALSE
VMA	VMA	other	243	0.391239	-0.0742356	0.0863069	0.00479148	FALSE	FALSE
Cort.S	Cortisol [Mass/volume] in Serum or Plasma	endocrine	6342	0.391606	-0.0131169	0.0153092	0.000169424	FALSE	FALSE
HPylAE	Helicobacter pylori Ab [Units/volume] in Serum by Immunoassay	immune	559	0.397698	0.0444647	0.0525069	0.00209783	FALSE	FALSE
FSH1	Follitropin [Units/volume] in Serum or Plasma	endocrine	3483	0.401805	0.0187459	0.0223548	0.000250037	FALSE	FALSE
TTcont	TTcont	other	231	0.40549	-0.0560647	0.0672274	0.00404115	FALSE	FALSE
BUN_CREATININE_RATIO	Creatinine [Mass/volume] in Urine	metabolic	154	0.406345	-0.101056	0.121146	0.0069748	FALSE	FALSE
LDLCho	Cholesterol in LDL [Mass/volume] in Serum or Plasma by calculation	metabolic	604	0.40886	-0.0392579	0.0474835	0.00160324	FALSE	FALSE
ETOH	Ethanol [Mass/volume] in Serum or Plasma	toxicology/pharmacology	486	0.412226	0.0468788	0.0570916	0.00213725	FALSE	FALSE
Prog.R	Progesterone [Mass/volume] in Serum or Plasma	endocrine	857	0.415164	-0.0329193	0.0403689	0.00115669	FALSE	FALSE
Osmol	Osmolality of Serum or Plasma	blood	1788	0.416998	0.0246922	0.0304121	0.000546507	FALSE	FALSE
GluWB	Glucose [Mass/volume] in Blood	blood	13848	0.423593	-0.00776054	0.00969779	6.64204e-05	FALSE	FALSE
CA2729	Cancer Ag 27-29 [Units/volume] in Serum or Plasma	cancer	144	0.432585	-0.0773826	0.0982144	0.00522438	FALSE	FALSE
X125DHy	Calcitriol [Mass/volume] in Serum or Plasma	metabolic	2685	0.433838	-0.0176193	0.0225077	0.000317953	FALSE	FALSE
POCA1C	Hemoglobin A1c (Glycated)	blood	3276	0.435978	0.0146444	0.0187957	0.000258327	FALSE	FALSE
UrobUr	Urobilinogen [Units/volume] in Urine by Test strip	urinary	4040	0.440479	-0.0145211	0.018822	0.00021276	FALSE	FALSE
Amyl	Amylase [Enzymatic activity/volume] in Serum or Plasma	metabolic	8065	0.446831	-0.0105198	0.0138279	0.000105048	FALSE	FALSE
LipIdx	Lipemic index of Serum or Plasma	metabolic	4500	0.449488	0.0128831	0.0170329	0.000185381	FALSE	FALSE
CLgOth	Unidentified cells/100 leukocytes in Body fluid	immune	765	0.451471	-0.0384368	0.0510091	0.0010257	FALSE	FALSE
HPLCA2	Hemoglobin A2/Hemoglobin.total in Blood	blood	641	0.456893	-0.0320913	0.0430979	0.0011462	FALSE	FALSE
RDW.CV	RDW CV	blood	317	0.461668	0.0530175	0.0718808	0.00259672	FALSE	FALSE
BASOM	Basophils/100 leukocytes in Blood by Manual count	immune	7795	0.461859	-0.010992	0.0149379	9.95009e-05	FALSE	FALSE
CR.Day	Creatinine [Mass/time] in 24 hour Urine	kidney	793	0.465538	-0.0289948	0.0397033	0.000790391	FALSE	FALSE
Trnsfr	Transferrin [Mass/volume] in Serum or Plasma	metabolic	1781	0.466405	0.0214249	0.0294067	0.000440515	FALSE	FALSE
Tyrosn	Tyrosine [Moles/volume] in Serum or Plasma	metabolic	392	0.467585	0.0503985	0.0692791	0.00197864	FALSE	FALSE
FBlsts	Blasts/100 leukocytes in Body fluid by Manual count	immune	729	0.470536	-0.0305529	0.0423058	0.00106459	FALSE	FALSE
CD4_percent_	CD3+CD4+ (T4 helper) cells/100 cells in Blood	immune	1672	0.471768	0.0213276	0.0296278	0.000426384	FALSE	FALSE
BAbs	Basophils [#/volume] in Blood by Automated count	immune	24636	0.472947	0.004837	0.00673951	2.91988e-05	FALSE	FALSE
EoAbs	EoAbs	immune	24626	0.473031	-0.00478904	0.00667396	2.90211e-05	FALSE	FALSE
TProt	Tau protein [Presence] in Body fluid	blood	44247	0.474462	-0.00355506	0.00497041	1.5609e-05	FALSE	FALSE
ATRIAL.RATE	P wave Atrium by EKG	cardiovascular	6933	0.478061	-0.0098808	0.0139268	0.000106345	FALSE	FALSE
AngioC	Angiotensin converting enzyme [Enzymatic activity/volume] in Serum or Plasma	cardiovascular	748	0.47985	0.0298747	0.0422537	0.000881049	FALSE	FALSE
TotVl	Volume in Urine collected for unspecified duration	toxicology/pharmacology	4974	0.481433	-0.0123114	0.0174858	0.000149764	FALSE	FALSE
FPlaCl	Plasma cells/100 leukocytes in Body fluid	blood	734	0.487689	0.0296295	0.0426611	0.000977297	FALSE	FALSE
ClSwtL	Chloride [Moles/volume] in Sweat	metabolic	108	0.489232	-0.0943715	0.135845	0.00540654	FALSE	FALSE
Creat1	Creatinine [Mass/volume] in Urine	kidney	699	0.490673	-0.0295985	0.0429075	0.000822846	FALSE	FALSE
CKMBRe	Creatine kinase.MB [Mass/volume] in Serum or Plasma	cardiovascular	13294	0.492536	0.0071874	0.0104726	4.98348e-05	FALSE	FALSE
PCAct	Protein C [Units/volume] in Platelet poor plasma by Chromogenic method	blood	927	0.498523	0.0282384	0.0416971	0.000739524	FALSE	FALSE
Dimer	Dimer	blood	1055	0.505941	0.027089	0.0407026	0.000660191	FALSE	FALSE
HCO3Ca	Bicarbonate [Moles/volume] in Unspecified specimen	metabolic	16640	0.506282	0.00591359	0.00889718	3.854e-05	FALSE	FALSE
G.Sub3	IgG subclass 3 [Mass/volume] in Serum	immune	311	0.515954	-0.0493032	0.0757634	0.00208167	FALSE	FALSE
INTERNATIONAL.NORMALIZATION.RATIO	INTERNATIONAL NORMALIZATION RATIO	blood	535	0.531449	0.0345236	0.0551094	0.00115749	FALSE	FALSE
CNeut	Neutrophils/100 leukocytes in Cerebral spinal fluid by Manual count	immune	1680	0.532506	0.0210339	0.0336878	0.000338529	FALSE	FALSE
VD25	Calcitriol [Mass/volume] in Serum or Plasma	metabolic	3245	0.538414	-0.0123312	0.0200409	0.000163105	FALSE	FALSE
P.HORIZONTAL.AXIS	P wave axis horizontal plane Reference beat	cardiovascular	6448	0.538786	0.0103632	0.016859	8.89603e-05	FALSE	FALSE
IgG.Q	IgG [Mass/volume] in Serum or Plasma	immune	3469	0.544259	-0.0116249	0.0191681	0.000149482	FALSE	FALSE
FK.506	Tacrolimus [Mass/volume] in Blood	liver	1568	0.548119	0.0184034	0.030632	0.000365859	FALSE	FALSE
RVVT	dRVVT actual/normal (normalized LA screen)	immune	1876	0.552069	-0.0164673	0.0276848	0.000254324	FALSE	FALSE
X56.16_percent_	56+16#	immune	1136	0.556851	-0.0210391	0.0357947	0.00041818	FALSE	FALSE
VancTr	Vancomycin [Mass/volume] in Serum or Plasma	toxicology/pharmacology	745	0.568151	0.0299086	0.052361	0.000720839	FALSE	FALSE
Leiden	Protein C inhibitor [Mass/volume] in Platelet poor plasma by Immunoassay	blood	888	0.573423	0.0244258	0.0433594	0.000527651	FALSE	FALSE
SU.Ure	Urea nitrogen [Mass/volume] in Urine	urinary	2571	0.592602	0.0123588	0.0230932	0.000163613	FALSE	FALSE
GlutAc	Glutamate [Moles/volume] in Serum or Plasma	metabolic	402	0.595466	-0.0359644	0.0676581	0.00100175	FALSE	FALSE
SU.Na	Sodium [Moles/volume] in Urine	urinary	2582	0.597888	-0.011906	0.0225689	0.000167745	FALSE	FALSE
AlbCre	Microalbumin/Creatinine [Mass Ratio] in 24 hour Urine	liver	2930	0.598798	-0.0127979	0.0243207	0.000136369	FALSE	FALSE
Ornthn	Ornithine [Moles/volume] in Serum or Plasma	metabolic	403	0.599268	0.0303502	0.0576924	0.000963827	FALSE	FALSE
Mg	Magnesium [Mass/volume] in Serum or Plasma	metabolic	20700	0.601177	0.00411505	0.00787238	1.92623e-05	FALSE	FALSE
OHPrln	Hydroxyproline [Moles/volume] in Serum or Plasma	metabolic	388	0.611915	-0.0321903	0.0633719	0.00091868	FALSE	FALSE
RBC	Erythrocytes [#/volume] in Blood by Automated count	blood	2811	0.616084	0.0112491	0.0224313	0.000122021	FALSE	FALSE
P.S.Ac	P-S-Ac	blood	907	0.61611	0.0205104	0.040887	0.000418855	FALSE	FALSE
IRF	Immature reticulocytes/Reticulocytes.total in Blood	blood	5550	0.617581	0.00733834	0.0146966	6.15833e-05	FALSE	FALSE
TProSe	Protein serum/plasma	metabolic	32088	0.619481	0.00299689	0.00603491	1.104e-05	FALSE	FALSE
WBCrt	Creatinine [Mass/volume] in Blood	blood	6900	0.62028	-0.00746517	0.0150663	4.79321e-05	FALSE	FALSE
Fructo	Fructosamine [Moles/volume] in Serum or Plasma	metabolic	500	0.623067	0.0234223	0.0476133	0.000643567	FALSE	FALSE
MONOM	Monocytes/100 leukocytes in Blood by Manual count	immune	10288	0.627712	-0.00547293	0.0112851	3.27943e-05	FALSE	FALSE
T.HORIZONTAL.AXIS	T wave axis.horizontal plane Reference beat	cardiovascular	6818	0.630415	-0.00778082	0.0161704	5.02112e-05	FALSE	FALSE
UUrob	Urobilinogen [Presence] in Urine by Test strip	urinary	16912	0.63324	-0.00404626	0.00847946	1.89384e-05	FALSE	FALSE
CBlsts	Blasts/100 leukocytes in Cerebral spinal fluid by Manual count	blood	699	0.634497	0.0232227	0.0488164	0.000450997	FALSE	FALSE
UKeto	Ketones [Mass/volume] in Urine by Test strip	urinary	5838	0.636716	-0.00697637	0.0147701	5.71844e-05	FALSE	FALSE
RDW.SD	RDW SD	blood	318	0.63979	0.0368099	0.0785312	0.00105888	FALSE	FALSE
F8Act	Coagulation factor VIII activity actual/normal in Platelet poor plasma by Coagulation assay	blood	889	0.645798	0.0189786	0.0412735	0.000316109	FALSE	FALSE
NEUTM	Polymorphonuclear cells/100 leukocytes in Body fluid by Manual count	immune	10364	0.646853	-0.00533624	0.0116472	2.91692e-05	FALSE	FALSE
A1Anti	Alpha 1 antitrypsin [Mass/volume] in Serum or Plasma	other	1755	0.652429	-0.0137205	0.0304561	0.000167047	FALSE	FALSE
USpGr	Specific gravity of Urine by Test strip	urinary	40487	0.653257	-0.00232397	0.00517302	6.99492e-06	FALSE	FALSE
Ferrit	Ferritin [Mass/volume] in Serum or Plasma	blood	16203	0.657462	-0.00426154	0.00961036	1.65588e-05	FALSE	FALSE
CaIo	Calcium.ionized [Mass/volume] in Blood	metabolic	16295	0.657997	0.00393712	0.00889358	1.72223e-05	FALSE	FALSE
Schd	Schd	toxicology/pharmacology	4251	0.663716	0.00816289	0.0187725	6.37754e-05	FALSE	FALSE
AlbCnc	Albumin [Presence] in Urine	urinary	5250	0.663756	0.00759974	0.0174799	5.0606e-05	FALSE	FALSE
HgbA1C	Hemoglobin A1c (Glycated) Hemoglobin A1c (Glycated)	metabolic	21513	0.667378	0.00347205	0.00807909	1.24744e-05	FALSE	FALSE
CA19.9	Cancer Ag 19-9 [Units/volume] in Serum or Plasma	cancer	588	0.667764	0.024913	0.0579963	0.000484228	FALSE	FALSE
CoHgb	Carboxyhemoglobin % in blood	toxicology/pharmacology	6491	0.670201	0.0068696	0.0161295	4.2834e-05	FALSE	FALSE
TstFAM	Testosterone Free [Mass/volume] in Serum or Plasma	cancer	388	0.673191	-0.0260683	0.0617305	0.000704391	FALSE	FALSE
Serine	Serine [Moles/volume] in Serum or Plasma	metabolic	391	0.68142	-0.0261455	0.0636165	0.000612664	FALSE	FALSE
T3FRE	Triiodothyronine (T3) Free [Mass/volume] in Serum or Plasma	endocrine	1374	0.682247	0.0136089	0.0332303	0.000183642	FALSE	FALSE
Aldo.P	Aldosterone [Mass/volume] in Serum or Plasma	endocrine	1128	0.68278	-0.0144191	0.0352684	0.000230613	FALSE	FALSE
MCV	MCV [Entitic volume] by Automated count	blood	64687	0.701506	-0.00158573	0.00413716	2.99415e-06	FALSE	FALSE
EOSIAB	Eosinophils [#/volume] in Blood by Automated count	immune	29913	0.704239	-0.00241839	0.00637074	6.55638e-06	FALSE	FALSE
X25DTot	25-Hydroxyvitamin D2+25-Hydroxyvitamin D3 [Mass/volume] in Serum or Plasma	metabolic	9500	0.711449	-0.00430566	0.0116392	1.97767e-05	FALSE	FALSE
X56.16.	56+16%	other	1062	0.714666	0.0131673	0.0360023	0.000177105	FALSE	FALSE
VitaB6	Pyridoxine [Mass/volume] in Serum or Plasma	metabolic	1758	0.71957	0.0113842	0.0316995	0.000121024	FALSE	FALSE
IctIdx	Icteric index of Serum or Plasma	metabolic	4493	0.724128	0.0060792	0.0172225	3.927e-05	FALSE	FALSE
NonHDL	Cholesterol non HDL [Mass/volume] in Serum or Plasma	metabolic	3250	0.726417	0.00665507	0.0190178	5.26709e-05	FALSE	FALSE
CPlaCl	Plasma cells/100 leukocytes in Cerebral spinal fluid by Manual count	blood	688	0.728827	0.0150183	0.0432935	0.000233734	FALSE	FALSE
Iron	Iron [Mass/volume] in Serum or Plasma	blood	15324	0.732188	-0.0032434	0.00947739	1.0843e-05	FALSE	FALSE
BNP	Natriuretic peptide B [Mass/volume] in Serum or Plasma	cardiovascular	11374	0.740655	0.00377433	0.0114029	1.41295e-05	FALSE	FALSE
LucAbs	Leukocytes [#/volume] in Blood by Automated count	blood	3407	0.755999	-0.00571857	0.018401	4.00878e-05	FALSE	FALSE
TstPBy	TstPBy	endocrine	13986	0.760253	0.00305874	0.0100235	9.51311e-06	FALSE	FALSE
Quant_TB2...NIL	Quant_TB2(-)NIL	immune	477	0.761514	0.0150287	0.0494798	0.000257092	FALSE	FALSE
FRONTAL.AXIS.P	P wave axis	cardiovascular	6581	0.76734	-0.00490818	0.0165887	2.00128e-05	FALSE	FALSE
O2SatV	Oxygen saturation Calculated from oxygen partial pressure in Venous blood	blood	7487	0.769933	0.00422316	0.0144392	1.71564e-05	FALSE	FALSE
SGPT_ALT	SGPT_ALT	metabolic	218	0.770523	0.0277516	0.0949437	0.000574359	FALSE	FALSE
HIV.hi	HIV-hi	immune	142	0.774179	0.0408571	0.141761	0.00120938	FALSE	FALSE
Tryphn	Tryptophan [Moles/volume] in Serum or Plasma	metabolic	393	0.774559	-0.0181104	0.063166	0.000289784	FALSE	FALSE
PenG	Penicillin G [Susceptibility] by Minimum inhibitory concentration (MIC)	immune	212	0.777639	0.029619	0.104664	0.000580367	FALSE	FALSE
SU.Cre	Creatinine [Mass/volume] in 24 hour Urine	endocrine	1486	0.783644	-0.00863825	0.0314519	7.42686e-05	FALSE	FALSE
ProTim	ProTim	blood	222	0.786865	-0.021328	0.0787193	0.000531688	FALSE	FALSE
Chol	Cholesterol [Mass/volume] in Serum or Plasma	metabolic	30314	0.788687	-0.00180316	0.00672772	3.207e-06	FALSE	FALSE
I.WBC	Leukocytes [#/volume] in Blood by Automated count	immune	993	0.791945	0.009654	0.0365826	0.000106577	FALSE	FALSE
DHEA.S	Dehydroepiandrosterone sulfate (DHEA-S) [Mass/volume] in Serum or Plasma	endocrine	979	0.797737	-0.0102835	0.0401101	9.52226e-05	FALSE	FALSE
pH.Ven	pH of Venous blood	kidney	8460	0.799545	-0.00332717	0.0131018	1.13566e-05	FALSE	FALSE
TC.HDL	Cholesterol.total/Cholesterol in HDL [Molar ratio] in Serum or Plasma	metabolic	3674	0.80531	0.00443338	0.0179849	2.28854e-05	FALSE	FALSE
HEMATOCRIT	HEMATOCRIT	blood	642	0.811572	-0.0118619	0.0497239	0.000137265	FALSE	FALSE
Fbrngn	Fibrinogen [Mass/volume] in Platelet poor plasma by Coagulation assay	blood	5853	0.813947	0.00387368	0.016459	1.3833e-05	FALSE	FALSE
SUCrea	Creatinine [Mass/volume] in Urine	urinary	8081	0.816156	-0.00291319	0.0125297	9.53612e-06	FALSE	FALSE
sn	sn	other	2408	0.816744	-0.00477766	0.0206137	2.96806e-05	FALSE	FALSE
VWFAg	VWFAg	other	265	0.8194	0.0166518	0.0728376	0.000239833	FALSE	FALSE
Depaka	Valproate serum/plasma	toxicology/pharmacology	904	0.823175	0.00957439	0.042822	0.000100658	FALSE	FALSE
Asprgn	Asparagine [Moles/volume] in Serum or Plasma	metabolic	390	0.826737	0.0153804	0.0701953	0.0001791	FALSE	FALSE
WBTrpI	Troponin I.cardiac [Mass/volume] in Blood	cardiovascular	1819	0.841484	0.00561549	0.0280722	3.15588e-05	FALSE	FALSE
ACTH	Corticotropin [Mass/volume] in Plasma	endocrine	1486	0.843807	0.00578888	0.0293735	3.86286e-05	FALSE	FALSE
FMALN	Malignant cells/100 cells in Body fluid by Manual count	cancer	264	0.846475	0.0137	0.0706436	0.000214234	FALSE	FALSE
QtfNIL	Gamma interferon background [Units/volume] in Blood by Immunoassay	immune	2107	0.850514	-0.00494742	0.0262469	2.35748e-05	FALSE	FALSE
GTT3Hr	Glucose [Mass/volume] in Serum or Plasma --3 hours post 100 g glucose PO	metabolic	610	0.850826	0.0095743	0.0508774	8.40846e-05	FALSE	FALSE
SU.K	Potassium [Moles/volume] in Urine	urinary	481	0.852148	0.00996721	0.0534302	0.000114844	FALSE	FALSE
Leucne	Leucine [Moles/volume] in Serum or Plasma	metabolic	393	0.854674	-0.0118104	0.0644186	0.000123061	FALSE	FALSE
Cr24Hr	Creatinine [Mass/time] in 24 hour Urine	kidney	1404	0.858208	-0.0050436	0.0282227	2.97699e-05	FALSE	FALSE
PR.INTERVAL	PP interval mean	cardiovascular	6693	0.860748	0.00289144	0.0164818	6.85848e-06	FALSE	FALSE
HBSA.	Hepatitis B virus surface Ab [Presence] in Serum	liver	2249	0.863403	0.00412748	0.0239867	1.93035e-05	FALSE	FALSE
IMMATURE_GRANULOCYTES	IMMATURE_GRANULOCYTES	immune	902	0.867362	-0.00717414	0.0429373	4.61788e-05	FALSE	FALSE
MCH	MCH [Entitic mass] by Automated count	blood	64712	0.873603	-0.000658244	0.0041377	5.13887e-07	FALSE	FALSE
A.1.A	Alpha 1 antitrypsin [Mass/volume] in Serum or Plasma	other	803	0.884531	-0.00688202	0.0473655	3.756e-05	FALSE	FALSE
FRONTAL.AXIS.ST	ST segment axis.horizontal plane	cardiovascular	6914	0.88604	-0.00225951	0.015765	4.47228e-06	FALSE	FALSE
EOSIM	Eosinophils/100 leukocytes in Blood by Automated count	immune	32881	0.888538	-0.000899481	0.00641772	8.49368e-07	FALSE	FALSE
G.Sub2	IgG subclass 2 [Mass/volume] in Serum	immune	311	0.889942	-0.0104755	0.0756068	9.16974e-05	FALSE	FALSE
Prolne	Proline [Moles/volume] in Serum or Plasma	metabolic	391	0.89517	0.0090737	0.0687958	6.33215e-05	FALSE	FALSE
Hepasy	Heparin unfractionated [Units/volume] in Platelet poor plasma by Chromogenic method	blood	250	0.896995	-0.0126238	0.0973506	0.000102	FALSE	FALSE
Lym	Lymphocytes [#/volume] in Blood	immune	26153	0.898307	-0.000778567	0.00609199	8.65418e-07	FALSE	FALSE
Thyrgb	Thyroglobulin [Mass/volume] in Serum or Plasma	endocrine	972	0.898918	0.00509244	0.0400742	2.17545e-05	FALSE	FALSE
FBaso	Basophils/100 leukocytes in Body fluid by Manual count	immune	1011	0.905063	-0.0048207	0.0404035	2.14775e-05	FALSE	FALSE
GTT2Hr	Glucose [Mass/volume] in Serum or Plasma --2 hours post 100 g glucose PO	metabolic	772	0.907721	0.0052484	0.0452567	2.47051e-05	FALSE	FALSE
ViARet	Retinol [Mass/volume] in Serum or Plasma	metabolic	2007	0.913071	0.00329837	0.0302086	9.00661e-06	FALSE	FALSE
FRONTAL.AXIS.INITIAL.40.MS	FRONTAL AXIS INITIAL 40 MS	cardiovascular	6835	0.916304	0.00164272	0.0156306	2.44561e-06	FALSE	FALSE
MCHC	MCHC [Mass/volume] by Automated count	blood	54116	0.919171	-0.000456261	0.00449611	2.33713e-07	FALSE	FALSE
Sirol	Sirolimus [Mass/volume] in Blood	toxicology/pharmacology	268	0.926253	0.00626134	0.0675406	4.70029e-05	FALSE	FALSE
TT4	Thyroxine (T4) [Mass/volume] in Serum or Plasma	endocrine	4021	0.927611	-0.00165566	0.0182223	2.92824e-06	FALSE	FALSE
Pralbu	Prealbumin [Mass/volume] in Serum or Plasma	metabolic	6500	0.928308	0.0014058	0.0156236	1.91493e-06	FALSE	FALSE
ClSwtR	Chloride [Moles/volume] in Sweat	metabolic	111	0.93234	0.0111284	0.130668	8.42896e-05	FALSE	FALSE
UNBOUND_IRON_BINDING	UNBOUND_IRON_BINDING	metabolic	154	0.933276	-0.0107124	0.127599	7.57706e-05	FALSE	FALSE
HCVQNT	HCVQNT	immune	610	0.935011	-0.00449246	0.0550562	1.76897e-05	FALSE	FALSE
CPmylo	Promyelocytes/100 leukocytes in Cerebral spinal fluid by Manual count	immune	698	0.945177	-0.00264135	0.038391	9.15852e-06	FALSE	FALSE
G.Indx	IgG clearance/Albumin clearance [Ratio] in Serum and CSF	immune	550	0.947475	-0.00346571	0.0525723	1.13075e-05	FALSE	FALSE
pH	pH of Arterial blood	kidney	16913	0.94922	0.000566608	0.00889659	3.46353e-07	FALSE	FALSE
ACHRBd	ACHRBd	other	202	0.959118	0.00474554	0.0923636	2.21031e-05	FALSE	FALSE
CProt1	Protein [Mass/volume] in Cerebral spinal fluid	metabolic	2795	0.959637	0.00119424	0.0235944	1.32663e-06	FALSE	FALSE
SomatC	SomatC	endocrine	877	0.961897	0.00184832	0.0386739	3.56053e-06	FALSE	FALSE
HORIZONTAL.AXIS..TERMINAL.40.MS	QRS axis	cardiovascular	6715	0.965208	-0.000730108	0.0167374	4.25382e-07	FALSE	FALSE
UricA	Urate [Mass/volume] in Serum or Plasma	urinary	9816	0.976442	0.000348542	0.0118027	1.22244e-07	FALSE	FALSE
C3	Complement C3 [Mass/volume] in Serum or Plasma	immune	3671	0.976576	-0.000533895	0.0181816	3.22608e-07	FALSE	FALSE
SerFol	Folate [Mass/volume] in Serum or Plasma	metabolic	5994	0.980789	0.000386388	0.016045	1.44142e-07	FALSE	FALSE
DHUD	DHUD	metabolic	697	0.98124	-0.00105757	0.0449497	1.16711e-06	FALSE	FALSE
Uurob	Urobilinogen [Presence] in Urine by Test strip	urinary	450	0.98763	0.000889144	0.0573014	7.73132e-07	FALSE	FALSE
HEMOGLOBIN	HEMOGLOBIN	blood	640	0.988934	0.000678429	0.0488839	4.57653e-07	FALSE	FALSE
Prolac	Prolactin [Mass/volume] in Serum or Plasma	endocrine	2704	0.991625	-0.000243081	0.0231559	5.74281e-08	FALSE	FALSE
Amm	Ammonia [Moles/volume] in Plasma	metabolic	3059	0.995333	0.000132243	0.0226044	1.75595e-08	FALSE	FALSE
TestFr	Testosterone Free [Mass/volume] in Serum or Plasma	endocrine	1830	0.995655	0.000130837	0.0240217	1.98164e-08	FALSE	FALSE
