# Supplementary material for: Use of the PsycheMERGE Network to Investigate the Association Between Depression Polygenic Scores and White Blood Cell Count
Source: JAMA Psychiatry. 2021 Oct 20;78(12):1–10. doi: 10.1001/jamapsychiatry.2021.2959 (PMC8529528; doi:10.1001/jamapsychiatry.2021.2959)
Supplement: Supplement 7. — eTable 6. LabWAS of Depression PGS Controlled for Median BMI, Depression, Anxiety, Adjustment Reaction, and Tobacco use Disorder Diagnoses [file jamapsychiatry-e212959-s007.xlsx]

## Sheet: depression_pgs_median_bmi_adj_r
Sealock JM, Lee YH, Moscati A, et al.
Use of the PsycheMERGE Network to Investigate the Association Between Depression Polygenic Scores and White Blood Cell Count
JAMA Psychiatry. Published online October 20, 2021.
doi:10.1001/jamapsychiatry.2021.2959
eTable 6. LabWAS of depression PGS controlled for median BMI, depression, anxiety, adjustment reaction, and tobacco use disorder diagnoses.
Associations were controlled for sex, top 10 PCs, depression diagnosis (phecode 296.2), anxiety (300.1), adjustment reaction (phecode 304), TUD (phecode 318),
and median BMI.
lab	full_name	group	N	pvalue	effect estimate	std_error	prs_r2	Bonferroni	FDR
WBC	Leukocytes [#/volume] in Blood by Automated count	immune	61793	1.11364e-10	0.0311468	0.00482697	0.0011536	TRUE	TRUE
Trigs	Triglyceride [Mass/volume] in Serum or Plasma	metabolic	29970	1.91318e-05	0.036088	0.00843903	0.00124968	TRUE	TRUE
AntDNA	DNA double strand Ab [Units/volume] in Serum	immune	2229	0.000242408	-0.113939	0.0309493	0.0112072	FALSE	TRUE
Gluc	Glucose lab	metabolic	59341	0.000304401	0.0188898	0.00522987	0.000386793	FALSE	TRUE
BUN	Urea nitrogen serum/plasma	metabolic	59396	0.000597235	-0.0190777	0.00555683	0.00034907	FALSE	TRUE
HDL.C	Cholesterol in HDL [Mass/volume] in Serum or Plasma	metabolic	28891	0.000817258	-0.0261507	0.00781159	0.000641854	FALSE	TRUE
TBil	Total Bilirubin serum/plasma	metabolic	54596	0.00145318	-0.0162093	0.00509056	0.000302795	FALSE	FALSE
CO2	Carbon dioxide serum/plasma	blood	59290	0.00232032	-0.014768	0.00484819	0.0002818	FALSE	FALSE
FT4	Thyroxine (T4) free [Mass/volume] in Serum or Plasma	endocrine	25666	0.00296738	-0.0279151	0.0093935	0.000782854	FALSE	FALSE
MONORE	Monocytes/100 leukocytes in Blood by Automated count	immune	45229	0.0106426	-0.0160475	0.00628225	0.000271629	FALSE	FALSE
ACAIgM	Cardiolipin IgM Ab [Units/volume] in Serum by Immunoassay	immune	2121	0.0111581	0.0789711	0.0310625	0.00618679	FALSE	FALSE
D25OHT	Calcitriol [Mass/volume] in Serum or Plasma	metabolic	18211	0.0120894	-0.0256336	0.0102123	0.000731054	FALSE	FALSE
IgA	IgA [Mass/volume] in Serum or Plasma	immune	7616	0.0124935	0.0366641	0.0146718	0.00145015	FALSE	FALSE
Ca	Calcium serum/plasma serum/plasma	metabolic	59164	0.0132976	-0.0121063	0.00488977	0.00018707	FALSE	FALSE
CBaso	Basophils/100 leukocytes in Cerebral spinal fluid by Manual count	immune	793	0.0172129	0.136003	0.0567982	0.0139432	FALSE	FALSE
Myelo	Myelocytes/100 leukocytes in Blood by Manual count	immune	7329	0.0173341	0.0468142	0.0196628	0.00183237	FALSE	FALSE
NtAbs	NtAbs	immune	24298	0.0204631	0.0181941	0.00784882	0.000451644	FALSE	FALSE
WHITE.BLOOD.CELLS	WHITE BLOOD CELLS	immune	316	0.0206019	0.19989	0.0851239	0.0362773	FALSE	FALSE
FTo.Cl	Cells Counted Total [#] in Body fluid	blood	2909	0.0226957	-0.0666044	0.0291891	0.00382319	FALSE	FALSE
LymAbs	Lymphocytes [#/volume] in Blood by Automated count	immune	24313	0.0242474	0.0176031	0.00781151	0.000420369	FALSE	FALSE
Eos	Eos	immune	25065	0.0251861	-0.0191946	0.00857354	0.000415354	FALSE	FALSE
NormeU	Normetanephrine [Mass/time] in 24 hour Urine	urinary	360	0.0302304	-0.215044	0.0978347	0.0371381	FALSE	FALSE
HIV.hi	HIV-hi	immune	142	0.032583	-0.658105	0.205005	0.0816513	FALSE	FALSE
Trnsfr	Transferrin [Mass/volume] in Serum or Plasma	metabolic	1760	0.0399722	0.0860542	0.0417972	0.00715097	FALSE	FALSE
C4Quan	Complement C4 [Mass/volume] in Serum or Plasma	immune	3563	0.0412244	0.0447669	0.0219138	0.00236788	FALSE	FALSE
FLgOth	Unidentified cells/100 leukocytes in Body fluid	blood	817	0.0432404	0.135833	0.0668941	0.0135304	FALSE	FALSE
UNBOUND_IRON_BINDING	UNBOUND_IRON_BINDING	metabolic	152	0.047742	0.419709	0.204118	0.087029	FALSE	FALSE
MonAbs	MonAbs	immune	24308	0.0525629	0.0149516	0.0077122	0.000310817	FALSE	FALSE
UWBC	Leukocytes [#/area] in Urine sediment by Microscopy high power field	urinary	23902	0.0554459	0.0207763	0.0108459	0.000359617	FALSE	FALSE
ProtUr	ProtUr	urinary	106	0.0584525	-0.271111	0.139458	0.05875	FALSE	FALSE
Genta	Gentamicin [Mass/volume] in Serum or Plasma	toxicology/pharmacology	675	0.0608342	-0.118604	0.0630586	0.0096117	FALSE	FALSE
BGL	Beta globulin [Mass/volume] in Serum or Plasma by Electrophoresis	immune	335	0.0608629	0.168054	0.0888034	0.0240025	FALSE	FALSE
EOSIRE	Eosinophils %	immune	29254	0.0622099	-0.0151434	0.00812007	0.000232226	FALSE	FALSE
BASOPHIL.PERCENT	BASOPHIL PERCENT	immune	316	0.0633415	-0.170165	0.090735	0.02679	FALSE	FALSE
EOSIA	Eosinophils [#/volume] in Blood by Automated count	immune	29968	0.0636386	0.0145998	0.00787114	0.000235679	FALSE	FALSE
MCH	MCH [Entitic mass] by Automated count	blood	61822	0.0647819	-0.00900101	0.00487379	9.64017e-05	FALSE	FALSE
BILIRUBIN._CONJUGATED	Bilirubin.conjugated [Mass/volume] in Serum or Plasma	liver	151	0.0657572	-0.252711	0.134201	0.0539801	FALSE	FALSE
ScrasT	Sucrase [Enzymatic activity/mass] in Tissue	metabolic	340	0.0719509	0.129014	0.0713506	0.0138219	FALSE	FALSE
NRBCMA	Nucleated erythrocytes [#/volume] in Blood by Automated count	blood	1830	0.0729607	-0.0566751	0.0315664	0.00334172	FALSE	FALSE
QRS.HORIZONTAL.AXIS	QRS axis.horizontal plane Reference beat	cardiovascular	6793	0.0733958	0.0400465	0.0223589	0.00120348	FALSE	FALSE
CR.Day	Creatinine [Mass/time] in 24 hour Urine	kidney	786	0.0737106	-0.0881583	0.0491312	0.00670414	FALSE	FALSE
Vancomy	Vancomycin [Susceptibility] by Minimum inhibitory concentration (MIC)	toxicology/pharmacology	1573	0.0764702	0.0755595	0.0425617	0.00566411	FALSE	FALSE
HGB_A1C	Hemoglobin A1c (Glycated)	metabolic	272	0.0774601	-0.193799	0.108535	0.0302525	FALSE	FALSE
Creat1	Creatinine [Mass/volume] in Urine	kidney	689	0.0781487	-0.0940903	0.0531818	0.00824959	FALSE	FALSE
RDW	Erythrocyte distribution width [Ratio] by Automated count Erythrocyte distribution width [Ratio] by Automated count	blood	61828	0.0811517	0.00919012	0.00526928	8.46272e-05	FALSE	FALSE
MCV	MCV [Entitic volume] by Automated count	blood	61799	0.0817406	-0.00852673	0.00489837	8.5714e-05	FALSE	FALSE
TTAIgA	Tissue transglutaminase IgA Ab [Units/volume] in Serum by Immunoassay	immune	1547	0.0831278	-0.0640844	0.0369361	0.00369635	FALSE	FALSE
TROPONIN_I	Troponin I.cardiac [Mass/volume] in Serum or Plasma	cardiovascular	303	0.085908	-0.140955	0.0813247	0.0233685	FALSE	FALSE
LH1	Lutropin [Units/volume] in Serum or Plasma	endocrine	2119	0.0864743	-0.0597454	0.0348102	0.00261644	FALSE	FALSE
Monocy	Monocytes [#/volume] in Blood by Manual count	immune	25322	0.0917131	-0.0137369	0.00814491	0.000229053	FALSE	FALSE
INTERNATIONAL.NORMALIZATION.RATIO	INTERNATIONAL NORMALIZATION RATIO	blood	535	0.0974284	-0.121982	0.0731783	0.0151694	FALSE	FALSE
URBC	Erythrocytes [#/area] in Urine sediment by Microscopy high power field	urinary	22583	0.0974576	-0.0154873	0.00934391	0.000292011	FALSE	FALSE
BASORE	Basophils/100 leukocytes in Blood by Automated count	immune	45186	0.098983	-0.0107425	0.00651114	0.000116021	FALSE	FALSE
SedRat	Erythrocyte sedimentation rate by Westergren method	blood	10442	0.0999222	0.0225346	0.0136943	0.000544986	FALSE	FALSE
O2Sat	Oxygen saturation Calculated from oxygen partial pressure in Arterial blood	blood	10016	0.10576	-0.0256109	0.0158296	0.000607159	FALSE	FALSE
USpGr	Specific gravity of Urine by Test strip	urinary	39222	0.108923	0.0105429	0.00657644	0.000138401	FALSE	FALSE
Q.ONSET	Q ONSET	cardiovascular	6918	0.10927	0.0333434	0.0208135	0.000949011	FALSE	FALSE
LDL.C	Cholesterol in LDL [Mass/volume] in Serum or Plasma by calculation	metabolic	27884	0.109319	-0.0143013	0.00893062	0.000203989	FALSE	FALSE
LYMPRE	Lymphocytes/100 leukocytes in Blood by Automated count	immune	45166	0.112598	0.00960112	0.00605107	0.00010669	FALSE	FALSE
MaltsT	Isomaltase [Enzymatic activity/mass] in Tissue	metabolic	340	0.112748	0.11298	0.0709515	0.0107757	FALSE	FALSE
GluBed	Glucose [Mass/volume] in Blood by Automated test strip	metabolic	24275	0.119813	0.015054	0.00967673	0.000227045	FALSE	FALSE
ANGL	Clot angle in Blood by Thromboelastography	blood	731	0.120897	-0.110837	0.0711865	0.0100478	FALSE	FALSE
UrPro	Protein [Mass/volume] in Urine by Test strip	urinary	17316	0.1234	0.0194854	0.0126459	0.000347482	FALSE	FALSE
IgEQnt	IgE [Mass/volume] in Serum	immune	1735	0.123612	-0.0484223	0.0314172	0.0021972	FALSE	FALSE
QRS.DURATION	QRS duration	cardiovascular	6915	0.124173	0.0321133	0.0208803	0.000847181	FALSE	FALSE
Estrog	Estrogen [Mass/volume] in Serum or Plasma by calculation	endocrine	135	0.124529	0.297618	0.188825	0.0586655	FALSE	FALSE
Nornic	Nornicotine [Mass/volume] in Urine	urinary	270	0.126231	-0.220302	0.140533	0.0505316	FALSE	FALSE
ACAIgA	Cardiolipin IgA Ab [Units/volume] in Serum by Immunoassay	immune	1870	0.127544	-0.0477411	0.0313008	0.0024747	FALSE	FALSE
SMAb	Smith extractable nuclear Ab [Units/volume] in Serum by Immunoassay	immune	891	0.128756	0.0713601	0.0468956	0.00464299	FALSE	FALSE
RePRA	RePRA	toxicology/pharmacology	476	0.129195	0.0853608	0.0560646	0.00865606	FALSE	FALSE
PCO2	Carbon dioxide [Partial pressure] in Arterial blood	blood	127	0.129402	0.352349	0.225502	0.0490471	FALSE	FALSE
CH50	Complement C3 [Mass/volume] in Serum or Plasma	immune	546	0.132225	-0.0851737	0.056396	0.00841216	FALSE	FALSE
LipIdx	Lipemic index of Serum or Plasma	metabolic	4476	0.134183	0.0319255	0.0213055	0.00116883	FALSE	FALSE
RBCFol	Folate [Mass/volume] in Red Blood Cells	metabolic	4333	0.1356	-0.0424489	0.0284254	0.00174913	FALSE	FALSE
MPV	Platelet mean volume [Entitic volume] in Blood by Automated count Platelet mean volume [Entitic volume] in Blood by Automated count	blood	45768	0.140002	-0.0096141	0.00651435	9.14194e-05	FALSE	FALSE
IPF	Platelets reticulated/100 platelets in Blood by Automated count	blood	4557	0.142068	0.0364207	0.0247972	0.0011181	FALSE	FALSE
CALCULATED_MEAN_GLUCOSE	CALCULATED_MEAN_GLUCOSE	metabolic	272	0.142767	-0.161774	0.109439	0.020541	FALSE	FALSE
Fructo	Fructosamine [Moles/volume] in Serum or Plasma	metabolic	500	0.147246	0.091225	0.0626834	0.00958749	FALSE	FALSE
CaIo	Calcium.ionized [Mass/volume] in Blood	metabolic	15671	0.151251	0.0161222	0.0112328	0.000293142	FALSE	FALSE
PLATELET	PLATELET	blood	316	0.153687	0.125093	0.0871005	0.0149933	FALSE	FALSE
sn	sn	other	2359	0.155553	-0.03551	0.0249843	0.00154993	FALSE	FALSE
FRBC1	Erythrocytes [#/volume] in Blood by Automated count	blood	1749	0.155847	0.0593117	0.0417455	0.00279552	FALSE	FALSE
IMMATURE.GRANULOCYTES.ABSOLUTE.COUNT	IMMATURE GRANULOCYTES ABSOLUTE COUNT	immune	296	0.160853	0.136557	0.0966722	0.0144123	FALSE	FALSE
SyMnCl	Mononuclear cells/100 leukocytes in Synovial fluid by Manual count	immune	882	0.169821	0.0843203	0.0612936	0.00502461	FALSE	FALSE
LYMPHOCYTE.PERCENT	LYMPHOCYTE PERCENT	immune	317	0.170794	0.129805	0.0941739	0.0145424	FALSE	FALSE
IGRE	Immature granulocytes/100 leukocytes in Blood	immune	43552	0.179488	0.00895944	0.00667432	7.70981e-05	FALSE	FALSE
VitEGm	Beta+gamma tocopherol [Mass/volume] in Serum or Plasma	metabolic	904	0.184027	-0.0585214	0.0439817	0.00386746	FALSE	FALSE
X25HyD3	Calcidiol [Mass/volume] in Serum or Plasma	metabolic	9430	0.184639	-0.0193007	0.0145466	0.000393224	FALSE	FALSE
lev	lev	other	476	0.18493	-0.0772251	0.0580831	0.00670374	FALSE	FALSE
VMA	VMA	other	240	0.186276	-0.15015	0.112491	0.0179971	FALSE	FALSE
FSH1	Follitropin [Units/volume] in Serum or Plasma	endocrine	3459	0.186615	0.0373143	0.0282396	0.00105901	FALSE	FALSE
TRPI	Troponin I.cardiac [Mass/volume] in Serum or Plasma	cardiovascular	10120	0.188318	-0.0206684	0.0157077	0.00046331	FALSE	FALSE
SclAb	SCL-70 extractable nuclear Ab [Units/volume] in Serum by Immunoassay	immune	994	0.188847	0.0592983	0.0450698	0.00318291	FALSE	FALSE
RetiCt	Reticulocytes/100 erythrocytes in Blood by Automated count	blood	6962	0.192967	0.0209022	0.0160523	0.000492736	FALSE	FALSE
MBRat	Creatine kinase.MB/Creatine kinase.total in Serum or Plasma	cardiovascular	12523	0.194792	0.0193015	0.014885	0.000339773	FALSE	FALSE
BBTAb	Borrelia burgdorferi Ab [Units/volume] in Serum by Immunoassay	toxicology/pharmacology	948	0.203912	-0.0664226	0.0521984	0.00378646	FALSE	FALSE
CA19.9	Cancer Ag 19-9 [Units/volume] in Serum or Plasma	cancer	580	0.204759	-0.0978096	0.0768963	0.00680658	FALSE	FALSE
RRISK	RRISK	other	247	0.208082	-0.113215	0.0893652	0.0108075	FALSE	FALSE
ACHRBd	ACHRBd	other	201	0.219118	-0.194138	0.155914	0.0256489	FALSE	FALSE
Hm	Hm	other	2712	0.22198	-0.0327471	0.0267986	0.00132021	FALSE	FALSE
sz	sz	other	455	0.227412	-0.0824745	0.0681173	0.00682165	FALSE	FALSE
Lysine	Lysine [Moles/volume] in Serum or Plasma	metabolic	390	0.231629	-0.0765016	0.0637914	0.00575535	FALSE	FALSE
VWFAg	VWFAg	other	262	0.2322	-0.0878469	0.0732543	0.00796139	FALSE	FALSE
MXAMP	Maximum clot firmness [Length] in Blood by Thromboelastography	other	731	0.233623	-0.072869	0.0610124	0.00596055	FALSE	FALSE
TTcont	TTcont	other	227	0.237126	-0.0976839	0.0822056	0.0108127	FALSE	FALSE
CPKTot	Creatine kinase [Enzymatic activity/volume] in Serum or Plasma	cardiovascular	7522	0.239027	-0.020057	0.017031	0.000445477	FALSE	FALSE
Baso	Basophils [#/volume] in Blood	immune	24719	0.240308	-0.0101791	0.00866837	0.000116888	FALSE	FALSE
C1Elh	Complement C1 esterase inhibitor [Mass/volume] in Serum or Plasma	immune	153	0.243973	0.13367	0.113775	0.0167968	FALSE	FALSE
FATYP	Variant lymphocytes/100 leukocytes in Body fluid by Manual count	blood	991	0.244045	-0.063029	0.0540108	0.00387972	FALSE	FALSE
N.M_Cr	Metanephrine/Creatinine [Mass Ratio] in 24 hour Urine	urinary	349	0.252741	-0.128297	0.111515	0.0111843	FALSE	FALSE
Phnyln	Phenylalanine [Moles/volume] in Serum or Plasma	metabolic	392	0.257565	-0.0777251	0.0684879	0.00464697	FALSE	FALSE
Pralbu	Prealbumin [Mass/volume] in Serum or Plasma	metabolic	6315	0.257906	-0.0248877	0.0219921	0.000608315	FALSE	FALSE
UGrCst	Granular casts [#/area] in Urine sediment by Microscopy high power field	urinary	1013	0.258703	0.0557031	0.0492387	0.00340958	FALSE	FALSE
Uurob	Urobilinogen [Presence] in Urine by Test strip	urinary	443	0.265166	-0.0843868	0.0754679	0.00699328	FALSE	FALSE
Theo	Theophylline [Mass/volume] in Serum or Plasma	toxicology/pharmacology	114	0.26788	0.285817	0.250784	0.0374552	FALSE	FALSE
RDW.CV	RDW CV	blood	317	0.271142	0.0861428	0.0778976	0.00847981	FALSE	FALSE
UKeto	Ketones [Mass/volume] in Urine by Test strip	urinary	5724	0.271752	-0.0231729	0.0210795	0.000544312	FALSE	FALSE
Creat	Creatinine [Mass/volume] in Blood Creatinine [Mass/volume] in Blood	kidney	59808	0.275416	-0.00580918	0.00532613	3.14556e-05	FALSE	FALSE
PSA	PSA serum/plasma	cancer	7672	0.286353	0.0181461	0.0170177	0.000309289	FALSE	FALSE
X56.16_percent_	56+16#	immune	1126	0.287595	-0.0446991	0.0419884	0.00217818	FALSE	FALSE
Tegret	Carbamazepine serum/plasma	toxicology/pharmacology	329	0.295655	-0.100279	0.0953859	0.0102985	FALSE	FALSE
IgM.Q	IgM [Mass/volume] in Serum or Plasma	immune	2075	0.296129	0.0282645	0.0270398	0.000942243	FALSE	FALSE
UGluc	Glucose urine dipstick	urinary	4206	0.29758	0.0248557	0.0238539	0.00070385	FALSE	FALSE
Osmol	Osmolality of Serum or Plasma	blood	1735	0.301117	0.0438559	0.0423716	0.00187816	FALSE	FALSE
PT.inr	INR	blood	33369	0.303266	0.00880281	0.00855066	6.62629e-05	FALSE	FALSE
SU.Na	Sodium [Moles/volume] in Urine	urinary	2566	0.303864	-0.035423	0.0344288	0.00136605	FALSE	FALSE
Norep	Norepinephrine [Mass/time] in 24 hour Urine	urinary	272	0.314791	-0.0931627	0.0921178	0.00925423	FALSE	FALSE
Fbrngn	Fibrinogen [Mass/volume] in Platelet poor plasma by Coagulation assay	blood	5721	0.319209	0.0198874	0.0199615	0.000398826	FALSE	FALSE
RVVT	dRVVT actual/normal (normalized LA screen)	immune	1847	0.320982	-0.0328179	0.0330494	0.00106025	FALSE	FALSE
T.WAVE.AXIS	T wave axis	cardiovascular	6907	0.321966	0.0208423	0.0210399	0.00036174	FALSE	FALSE
P.S.Ac	P-S-Ac	blood	892	0.322106	0.0511381	0.0515761	0.00259933	FALSE	FALSE
Estron	Estrone (E1) [Mass/volume] in Serum or Plasma	endocrine	197	0.3249	0.146032	0.147082	0.0150044	FALSE	FALSE
WBTrpI	Troponin I.cardiac [Mass/volume] in Blood	cardiovascular	1784	0.32516	0.0430823	0.0437488	0.00163592	FALSE	FALSE
UrobUr	Urobilinogen [Units/volume] in Urine by Test strip	urinary	3983	0.325468	-0.0245742	0.0249835	0.000650437	FALSE	FALSE
F8Act	Coagulation factor VIII activity actual/normal in Platelet poor plasma by Coagulation assay	blood	885	0.327288	-0.0458693	0.0467749	0.00194831	FALSE	FALSE
BASOM	Basophils/100 leukocytes in Blood by Manual count	immune	7688	0.329724	-0.0184447	0.0189213	0.000278859	FALSE	FALSE
CNeut	Neutrophils/100 leukocytes in Cerebral spinal fluid by Manual count	immune	1651	0.33084	0.0393781	0.0404663	0.00130614	FALSE	FALSE
VD25	Calcitriol [Mass/volume] in Serum or Plasma	metabolic	3181	0.332512	0.0249149	0.0257012	0.000644646	FALSE	FALSE
Cort.S	Cortisol [Mass/volume] in Serum or Plasma	endocrine	6217	0.335066	-0.0199496	0.0206913	0.000386544	FALSE	FALSE
CRP	C reactive protein [Mass/volume] in Serum or Plasma	immune	19446	0.336098	0.0100436	0.0104409	9.47753e-05	FALSE	FALSE
CMonMc	Monocytes+Macrophages/100 leukocytes in Cerebral spinal fluid by Manual count	immune	2027	0.338372	-0.0309287	0.0322873	0.0010565	FALSE	FALSE
Vi.B12	Cobalamin (Vitamin B12) [Mass/volume] in Serum or Plasma	metabolic	19124	0.33875	-0.0109911	0.0114886	0.000116797	FALSE	FALSE
TropnT	Troponin T.cardiac [Mass/volume] in Serum or Plasma	cardiovascular	1217	0.344656	0.0425449	0.0449651	0.00217285	FALSE	FALSE
PR.INTERVAL	PP interval mean	cardiovascular	6689	0.355432	0.0203308	0.0219966	0.000319836	FALSE	FALSE
FMALN	Malignant cells/100 cells in Body fluid by Manual count	cancer	259	0.356685	-0.0685654	0.0739707	0.00506836	FALSE	FALSE
BAbs	Basophils [#/volume] in Blood by Automated count	immune	23880	0.359301	0.00786946	0.00858422	7.32952e-05	FALSE	FALSE
R.LPA	Lipoprotein a [Mass/volume] in Serum or Plasma	metabolic	316	0.360292	0.0797031	0.0868105	0.00592501	FALSE	FALSE
TT4	Thyroxine (T4) [Mass/volume] in Serum or Plasma	endocrine	3942	0.362469	0.0221178	0.0242802	0.000516611	FALSE	FALSE
UUrob	Urobilinogen [Presence] in Urine by Test strip	urinary	16240	0.36745	-0.00984868	0.010927	0.00011273	FALSE	FALSE
MCHC	MCHC [Mass/volume] by Automated count	blood	51477	0.369352	-0.00481809	0.00536714	2.6009e-05	FALSE	FALSE
LEUKOREDUCED_RANDOM_PLATELETS	LEUKOREDUCED_RANDOM_PLATELETS	immune	2089	0.372798	0.0307249	0.0344566	0.000834475	FALSE	FALSE
Tryphn	Tryptophan [Moles/volume] in Serum or Plasma	metabolic	392	0.3747	-0.0569978	0.064088	0.00303173	FALSE	FALSE
Amyl	Amylase [Enzymatic activity/volume] in Serum or Plasma	metabolic	7880	0.374805	-0.0160057	0.0180318	0.000256627	FALSE	FALSE
Blasts	Blasts/100 leukocytes in Blood by Manual count	blood	1585	0.380728	0.0381683	0.0435162	0.00103553	FALSE	FALSE
AlbCre	Microalbumin/Creatinine [Mass Ratio] in 24 hour Urine	liver	2927	0.382789	-0.0275006	0.0314978	0.000628048	FALSE	FALSE
DirLDL	Cholesterol in LDL [Mass/volume] in Serum or Plasma by Direct assay	metabolic	4783	0.384481	0.01966	0.0226008	0.00039754	FALSE	FALSE
VitaB6	Pyridoxine [Mass/volume] in Serum or Plasma	metabolic	1755	0.392047	0.0379496	0.0443034	0.00128039	FALSE	FALSE
PenG	Penicillin G [Susceptibility] by Minimum inhibitory concentration (MIC)	immune	212	0.393345	0.136954	0.159212	0.00964289	FALSE	FALSE
VancTr	Vancomycin [Mass/volume] in Serum or Plasma	toxicology/pharmacology	741	0.398	0.0645803	0.0762388	0.00356738	FALSE	FALSE
HPLCA2	Hemoglobin A2/Hemoglobin.total in Blood	blood	625	0.399443	-0.0427721	0.0506997	0.00185643	FALSE	FALSE
Prog.R	Progesterone [Mass/volume] in Serum or Plasma	endocrine	853	0.406329	-0.0409789	0.0492922	0.00175926	FALSE	FALSE
FRONTAL.AXIS.INITIAL.40.MS	FRONTAL AXIS INITIAL 40 MS	cardiovascular	6830	0.407513	0.0167834	0.0202597	0.000256132	FALSE	FALSE
DHUD	DHUD	metabolic	688	0.421285	-0.048065	0.0596738	0.00227545	FALSE	FALSE
T3FRE	Triiodothyronine (T3) Free [Mass/volume] in Serum or Plasma	endocrine	1366	0.42375	-0.0351523	0.0439102	0.00118221	FALSE	FALSE
Nt.PTH	Parathyrin.intact [Mass/volume] in Serum or Plasma	endocrine	6640	0.424918	-0.0153842	0.0192776	0.000227804	FALSE	FALSE
X25DTot	25-Hydroxyvitamin D2+25-Hydroxyvitamin D3 [Mass/volume] in Serum or Plasma	metabolic	9409	0.42568	0.0113682	0.0142695	0.000142425	FALSE	FALSE
Phos	Phosphate	metabolic	16882	0.427821	0.00833375	0.0105095	8.61899e-05	FALSE	FALSE
HCVQNT	HCVQNT	immune	607	0.427875	-0.0554662	0.0697644	0.00369116	FALSE	FALSE
MONOCYTE.PERCENT	MONOCYTE PERCENT	immune	317	0.435584	-0.0733704	0.0937724	0.00407062	FALSE	FALSE
Ferrit	Ferritin [Mass/volume] in Serum or Plasma	blood	16026	0.43742	-0.00931427	0.0119936	8.0686e-05	FALSE	FALSE
NEUTRE	Neutrophils/100 leukocytes in Blood by Automated count	immune	45253	0.447871	-0.00456033	0.00600847	2.4477e-05	FALSE	FALSE
CBlsts	Blasts/100 leukocytes in Cerebral spinal fluid by Manual count	blood	684	0.453151	0.0416293	0.0554155	0.00136958	FALSE	FALSE
X25HyD2	25-Hydroxycalciferol [Mass/volume] in Serum or Plasma	metabolic	2851	0.454181	0.0224347	0.0299644	0.000468198	FALSE	FALSE
TotVl	Volume in Urine collected for unspecified duration	toxicology/pharmacology	4901	0.454791	-0.0164854	0.022051	0.000285293	FALSE	FALSE
HCO3Ca	Bicarbonate [Moles/volume] in Unspecified specimen	metabolic	15997	0.457325	0.00834362	0.0112251	8.08413e-05	FALSE	FALSE
NURSING_WHOLE_BLOOD_GLUCOSE	Glucose [Mass/volume] in Blood	ob/gyn	308	0.458322	0.0762082	0.102385	0.00433802	FALSE	FALSE
Hepasy	Heparin unfractionated [Units/volume] in Platelet poor plasma by Chromogenic method	blood	250	0.460991	-0.0921286	0.124491	0.00469554	FALSE	FALSE
IGF_1_Z.score	Insulin-like growth factor-I [Z-score] in Serum or Plasma	metabolic	140	0.463429	0.0969112	0.131392	0.00663066	FALSE	FALSE
CPlaCl	Plasma cells/100 leukocytes in Cerebral spinal fluid by Manual count	blood	673	0.464064	0.0389021	0.0530589	0.00127385	FALSE	FALSE
RBC	Erythrocytes [#/volume] in Blood by Automated count	blood	2770	0.468696	0.0206337	0.028467	0.000392488	FALSE	FALSE
ViARet	Retinol [Mass/volume] in Serum or Plasma	metabolic	1997	0.471353	0.0267611	0.0371351	0.000664569	FALSE	FALSE
MONOM	Monocytes/100 leukocytes in Blood by Manual count	immune	10136	0.472553	-0.0106744	0.0148587	0.000115492	FALSE	FALSE
Commen	Commen	other	349	0.480293	-0.0509731	0.0719758	0.00378122	FALSE	FALSE
I.WBC	Leukocytes [#/volume] in Blood by Automated count	immune	983	0.481703	-0.035156	0.0499129	0.00138119	FALSE	FALSE
HPylAE	Helicobacter pylori Ab [Units/volume] in Serum by Immunoassay	immune	556	0.48683	0.0475836	0.068286	0.00249258	FALSE	FALSE
A1Anti	Alpha 1 antitrypsin [Mass/volume] in Serum or Plasma	other	1744	0.492989	-0.0245192	0.0357483	0.000590563	FALSE	FALSE
PTTCtr	aPTT in Platelet poor plasma by Coagulation assay	blood	17889	0.498051	-0.00570507	0.00841966	5.2441e-05	FALSE	FALSE
TestFr	Testosterone Free [Mass/volume] in Serum or Plasma	endocrine	1816	0.498898	0.021337	0.0315358	0.000573168	FALSE	FALSE
Neut	Neutrophils [#/volume] in Blood	immune	25558	0.501162	0.00520851	0.0077429	3.70602e-05	FALSE	FALSE
ClSwt	ClSwt	metabolic	371	0.501188	-0.0490724	0.0728505	0.00162129	FALSE	FALSE
NRBCBC	Nucleated erythrocytes/100 leukocytes [Ratio] in Cerebral spinal fluid by Manual count	blood	2453	0.506252	-0.0184969	0.0278184	0.000353919	FALSE	FALSE
IMMATURE.GRANULOCYTES.PERCENT	IMMATURE GRANULOCYTES PERCENT	immune	296	0.510426	0.0662415	0.100288	0.00337935	FALSE	FALSE
Iron	Iron [Mass/volume] in Serum or Plasma	blood	15141	0.513444	-0.00792241	0.0121227	6.46014e-05	FALSE	FALSE
SU.Ure	Urea nitrogen [Mass/volume] in Urine	urinary	2546	0.514435	-0.0235967	0.0361772	0.000532099	FALSE	FALSE
Chol	Cholesterol [Mass/volume] in Serum or Plasma	metabolic	29753	0.515418	-0.00543621	0.00835772	2.96823e-05	FALSE	FALSE
TProt	Tau protein [Presence] in Body fluid	blood	42763	0.526303	-0.00378502	0.00597317	1.76595e-05	FALSE	FALSE
FRONTAL.AXIS.TERMINAL.40.MS	FRONTAL AXIS TERMINAL 40 MS	cardiovascular	6897	0.526523	0.0135226	0.021349	0.000148444	FALSE	FALSE
AngioC	Angiotensin converting enzyme [Enzymatic activity/volume] in Serum or Plasma	cardiovascular	741	0.532048	0.029185	0.0466624	0.00097877	FALSE	FALSE
QtfNIL	Gamma interferon background [Units/volume] in Blood by Immunoassay	immune	2102	0.535645	-0.0192358	0.031045	0.000351352	FALSE	FALSE
G.Sub3	IgG subclass 3 [Mass/volume] in Serum	immune	308	0.536796	-0.0625562	0.100989	0.00280548	FALSE	FALSE
T.HORIZONTAL.AXIS	T wave axis.horizontal plane Reference beat	cardiovascular	6813	0.539822	-0.0127678	0.0208229	0.000138624	FALSE	FALSE
CKMBRe	Creatine kinase.MB [Mass/volume] in Serum or Plasma	cardiovascular	12731	0.541592	0.00894849	0.0146589	7.38659e-05	FALSE	FALSE
AN.GAP	Anion gap serum/plasma	metabolic	59176	0.5495	-0.00307604	0.00513945	1.09465e-05	FALSE	FALSE
CEosin	Eosinophils/100 leukocytes in Cerebral spinal fluid by Manual count	blood	960	0.556124	-0.0295305	0.0501276	0.000859787	FALSE	FALSE
pH.Ven	pH of Venous blood	kidney	8248	0.573963	-0.00970952	0.017268	9.98351e-05	FALSE	FALSE
Amm	Ammonia [Moles/volume] in Plasma	metabolic	3010	0.579103	-0.0192686	0.0347235	0.000368525	FALSE	FALSE
ProTim	ProTim	blood	215	0.580817	-0.055719	0.100442	0.0039826	FALSE	FALSE
TstPBy	TstPBy	endocrine	13742	0.589043	-0.00666784	0.0123421	4.36318e-05	FALSE	FALSE
Haptgl	Haptoglobin [Mass/volume] in Serum or Plasma	blood	2407	0.590017	-0.0207603	0.0385152	0.000334911	FALSE	FALSE
Ornthn	Ornithine [Moles/volume] in Serum or Plasma	metabolic	402	0.590753	0.0324681	0.0602982	0.0011293	FALSE	FALSE
AFPTum	Alpha-1-fetoprotein.tumor marker [Mass/volume] in Serum or Plasma	cancer	2719	0.591931	0.0155063	0.0289193	0.000226029	FALSE	FALSE
HgbA1C	Hemoglobin A1c (Glycated) Hemoglobin A1c (Glycated)	metabolic	21083	0.595009	0.0054849	0.0103175	3.09906e-05	FALSE	FALSE
Vanco1	Vancomycin [Mass/volume] in Serum or Plasma	toxicology/pharmacology	7212	0.598354	-0.0103742	0.0196915	0.000107169	FALSE	FALSE
EOSIM	Eosinophils/100 leukocytes in Blood by Automated count	immune	32473	0.598505	-0.0041902	0.00795764	1.76859e-05	FALSE	FALSE
SU.K	Potassium [Moles/volume] in Urine	urinary	480	0.605211	0.0460355	0.0888052	0.0020356	FALSE	FALSE
GluWB	Glucose [Mass/volume] in Blood	blood	13303	0.610741	-0.00612125	0.012025	4.24314e-05	FALSE	FALSE
Serine	Serine [Moles/volume] in Serum or Plasma	metabolic	390	0.612139	-0.0328114	0.0646281	0.00103582	FALSE	FALSE
TProSe	Protein serum/plasma	metabolic	31854	0.617058	0.00361304	0.00722559	1.63955e-05	FALSE	FALSE
O2SatV	Oxygen saturation Calculated from oxygen partial pressure in Venous blood	blood	7337	0.622087	-0.00926792	0.018801	8.48365e-05	FALSE	FALSE
A.1.A	Alpha 1 antitrypsin [Mass/volume] in Serum or Plasma	other	796	0.622446	0.0287533	0.058341	0.000705591	FALSE	FALSE
X3OHCot	Trans-3-Hydroxycotinine [Mass/volume] in Serum or Plasma	toxicology/pharmacology	344	0.624089	0.053793	0.109228	0.00322914	FALSE	FALSE
ClSwtR	Chloride [Moles/volume] in Sweat	metabolic	111	0.624286	0.0598056	0.121615	0.00262852	FALSE	FALSE
EOSIAB	Eosinophils [#/volume] in Blood by Automated count	immune	28928	0.627882	-0.00383638	0.00791463	1.56263e-05	FALSE	FALSE
FBaso	Basophils/100 leukocytes in Body fluid by Manual count	immune	996	0.628005	-0.0305752	0.0630421	0.000658857	FALSE	FALSE
Ptn	Phenytoin serum/plasma	toxicology/pharmacology	638	0.632767	0.0309327	0.0646504	0.000924549	FALSE	FALSE
F.ALB	Albumin [Mass/volume] in Body fluid	liver	419	0.632818	0.055196	0.115221	0.00184394	FALSE	FALSE
X125DHy	Calcitriol [Mass/volume] in Serum or Plasma	metabolic	2667	0.642653	0.0134844	0.0290532	0.000193399	FALSE	FALSE
pH	pH of Arterial blood	kidney	16241	0.644765	0.00529599	0.0114864	3.02712e-05	FALSE	FALSE
NonHDL	Cholesterol non HDL [Mass/volume] in Serum or Plasma	metabolic	3243	0.647057	-0.0103032	0.0224986	0.00013885	FALSE	FALSE
LA	Lactate [Moles/volume] in Serum or Plasma	metabolic	9536	0.653259	-0.00805008	0.0179175	6.59023e-05	FALSE	FALSE
IRF	Immature reticulocytes/Reticulocytes.total in Blood	blood	5488	0.661048	0.00823539	0.01878	7.24998e-05	FALSE	FALSE
HBSA.	Hepatitis B virus surface Ab [Presence] in Serum	liver	2237	0.662404	0.0131576	0.0301265	0.0002118	FALSE	FALSE
SU.Cre	Creatinine [Mass/volume] in 24 hour Urine	endocrine	1475	0.66874	-0.016543	0.0386437	0.000278622	FALSE	FALSE
Cr24Hr	Creatinine [Mass/time] in 24 hour Urine	kidney	1384	0.668784	0.0143949	0.0336291	0.000248225	FALSE	FALSE
OHPrln	Hydroxyproline [Moles/volume] in Serum or Plasma	metabolic	387	0.672286	-0.0280688	0.0662717	0.000712164	FALSE	FALSE
ATRIAL.RATE	P wave Atrium by EKG	cardiovascular	6928	0.674155	-0.00767453	0.018251	6.34338e-05	FALSE	FALSE
CD4_percent_	CD3+CD4+ (T4 helper) cells/100 cells in Blood	immune	1653	0.675863	0.0152842	0.0365384	0.000245194	FALSE	FALSE
CPK	CPK	cardiovascular	16038	0.677239	-0.00456397	0.0109644	2.38172e-05	FALSE	FALSE
Quant_TB2...NIL	Quant_TB2(-)NIL	immune	475	0.687905	0.0223971	0.0556955	0.000527718	FALSE	FALSE
HORIZONTAL.AXIS..TERMINAL.40.MS	QRS axis	cardiovascular	6710	0.688842	0.00870712	0.0217421	6.15857e-05	FALSE	FALSE
CBil	Bilirubin.conjugated [Mass/volume] in Serum or Plasma	liver	23309	0.689049	0.00408475	0.0102079	1.49531e-05	FALSE	FALSE
Leucne	Leucine [Moles/volume] in Serum or Plasma	metabolic	392	0.690421	-0.025766	0.0646143	0.000628986	FALSE	FALSE
Prolne	Proline [Moles/volume] in Serum or Plasma	metabolic	390	0.692447	-0.0277227	0.0700039	0.000626757	FALSE	FALSE
P.HORIZONTAL.AXIS	P wave axis horizontal plane Reference beat	cardiovascular	6444	0.695277	-0.00889548	0.0227071	6.20337e-05	FALSE	FALSE
Tyrosn	Tyrosine [Moles/volume] in Serum or Plasma	metabolic	391	0.710927	0.0260421	0.0701844	0.000564574	FALSE	FALSE
FPlaCl	Plasma cells/100 leukocytes in Body fluid	blood	723	0.725354	-0.0243319	0.0691773	0.000440576	FALSE	FALSE
SomatC	SomatC	endocrine	863	0.725891	-0.0154018	0.0439025	0.000264791	FALSE	FALSE
HrColl	Collection duration of Unspecified specimen	urinary	1539	0.73096	0.0147136	0.0427709	0.000189661	FALSE	FALSE
CoHgb	Carboxyhemoglobin % in blood	toxicology/pharmacology	6428	0.732504	-0.00655852	0.0191862	4.33645e-05	FALSE	FALSE
FK.506	Tacrolimus [Mass/volume] in Blood	liver	1560	0.734061	0.0142733	0.041991	0.000220364	FALSE	FALSE
CLgOth	Unidentified cells/100 leukocytes in Body fluid	immune	749	0.741786	-0.0206855	0.062725	0.00030721	FALSE	FALSE
RDWSD	Erythrocyte distribution width [Entitic volume] by Automated count	blood	55637	0.742246	0.00181532	0.00551964	3.40709e-06	FALSE	FALSE
Leiden	Protein C inhibitor [Mass/volume] in Platelet poor plasma by Immunoassay	blood	870	0.743207	0.0190763	0.0581826	0.000292082	FALSE	FALSE
EoAbs	EoAbs	immune	23876	0.745241	-0.00272738	0.00839377	9.01702e-06	FALSE	FALSE
B2Mcg	Beta-2-Microglobulin [Mass/volume] in Serum or Plasma	immune	380	0.746624	-0.024554	0.0758764	0.00051671	FALSE	FALSE
GTT3Hr	Glucose [Mass/volume] in Serum or Plasma --3 hours post 100 g glucose PO	metabolic	601	0.760544	-0.0176429	0.0578372	0.000295405	FALSE	FALSE
C3	Complement C3 [Mass/volume] in Serum or Plasma	immune	3566	0.764491	-0.00629083	0.0209948	4.73212e-05	FALSE	FALSE
Prolac	Prolactin [Mass/volume] in Serum or Plasma	endocrine	2677	0.765581	0.00856955	0.0287343	7.75275e-05	FALSE	FALSE
TC.HDL	Cholesterol.total/Cholesterol in HDL [Molar ratio] in Serum or Plasma	metabolic	3665	0.767719	-0.00627861	0.021254	4.72678e-05	FALSE	FALSE
LDLCho	Cholesterol in LDL [Mass/volume] in Serum or Plasma by calculation	metabolic	596	0.768854	-0.018188	0.0618226	0.000314913	FALSE	FALSE
POCA1C	Hemoglobin A1c (Glycated)	blood	3258	0.77802	0.00688163	0.0244069	5.60638e-05	FALSE	FALSE
Dimer	Dimer	blood	1049	0.778411	-0.0160079	0.0568423	0.00023159	FALSE	FALSE
SUCrea	Creatinine [Mass/volume] in Urine	urinary	8052	0.778747	-0.0044293	0.015764	2.30376e-05	FALSE	FALSE
SerFol	Folate [Mass/volume] in Serum or Plasma	metabolic	5941	0.778943	0.0061584	0.0219369	3.63618e-05	FALSE	FALSE
CPmylo	Promyelocytes/100 leukocytes in Cerebral spinal fluid by Manual count	immune	683	0.781105	-0.0131892	0.0474184	0.000186689	FALSE	FALSE
Depaka	Valproate serum/plasma	toxicology/pharmacology	887	0.786006	0.0204557	0.0752444	0.00034612	FALSE	FALSE
GlutAc	Glutamate [Moles/volume] in Serum or Plasma	metabolic	401	0.790015	-0.0190403	0.0714228	0.000282497	FALSE	FALSE
HEMOGLOBIN	HEMOGLOBIN	blood	639	0.792054	0.0170834	0.0647221	0.000283016	FALSE	FALSE
RDW.SD	RDW SD	blood	318	0.792718	0.0251923	0.0956429	0.000527082	FALSE	FALSE
GTT2Hr	Glucose [Mass/volume] in Serum or Plasma --2 hours post 100 g glucose PO	metabolic	762	0.804741	-0.012617	0.0510015	0.000147728	FALSE	FALSE
Cl.WB	Chloride [Moles/volume] in Blood	blood	6766	0.808939	0.00438938	0.0181515	2.10761e-05	FALSE	FALSE
PCAct	Protein C [Units/volume] in Platelet poor plasma by Chromogenic method	blood	911	0.811652	0.0120355	0.050469	0.000151263	FALSE	FALSE
FRONTAL.AXIS.P	P wave axis	cardiovascular	6577	0.820083	0.00493761	0.0217075	1.96217e-05	FALSE	FALSE
IctIdx	Icteric index of Serum or Plasma	metabolic	4469	0.825492	0.00442662	0.0200737	2.46267e-05	FALSE	FALSE
IMMATURE_GRANULOCYTES	IMMATURE_GRANULOCYTES	immune	883	0.830203	0.013434	0.0625958	0.00013349	FALSE	FALSE
DHEA.S	Dehydroepiandrosterone sulfate (DHEA-S) [Mass/volume] in Serum or Plasma	endocrine	971	0.832879	0.0108289	0.0512848	0.00010432	FALSE	FALSE
IgG.Q	IgG [Mass/volume] in Serum or Plasma	immune	3444	0.835023	-0.00459207	0.0220459	2.51997e-05	FALSE	FALSE
UpH	pH of Urine by Test strip	urinary	39342	0.838039	0.00139394	0.0068195	2.28315e-06	FALSE	FALSE
BNP	Natriuretic peptide B [Mass/volume] in Serum or Plasma	cardiovascular	11060	0.8402	-0.00318782	0.0158087	9.76682e-06	FALSE	FALSE
Asprgn	Asparagine [Moles/volume] in Serum or Plasma	metabolic	389	0.841539	0.0145633	0.0727641	0.000160875	FALSE	FALSE
GTT50g	GTT50g	metabolic	2308	0.845566	0.00566018	0.0290532	2.96789e-05	FALSE	FALSE
CA2729	Cancer Ag 27-29 [Units/volume] in Serum or Plasma	cancer	142	0.849476	0.0206244	0.108187	0.000400633	FALSE	FALSE
ChromA	Chromogranin A [Mass/volume] in Serum or Plasma	cancer	425	0.857308	-0.0115342	0.0640758	0.000133932	FALSE	FALSE
HORIZONTAL.AXIS..INITIAL.40.MS	QRS axis	cardiovascular	6788	0.858383	0.00373036	0.0209042	1.19218e-05	FALSE	FALSE
Aldo.P	Aldosterone [Mass/volume] in Serum or Plasma	endocrine	1120	0.859429	0.00840739	0.0474422	7.45294e-05	FALSE	FALSE
ETOH	Ethanol [Mass/volume] in Serum or Plasma	toxicology/pharmacology	465	0.860708	-0.0498515	0.279559	0.00117853	FALSE	FALSE
ACTH	Corticotropin [Mass/volume] in Plasma	endocrine	1470	0.866399	0.00652587	0.0387741	4.43135e-05	FALSE	FALSE
TCIcdt	TCIcdt	immune	408	0.884464	-0.0160549	0.110078	0.000250163	FALSE	FALSE
HCTWB	Hematocrit	blood	11963	0.887148	-0.00177382	0.0124987	3.43719e-06	FALSE	FALSE
Schd	Schd	toxicology/pharmacology	4150	0.891911	-0.00357775	0.0263248	1.12168e-05	FALSE	FALSE
SGPT_ALT	SGPT_ALT	metabolic	217	0.892376	0.0192306	0.14164	0.000224984	FALSE	FALSE
G.Indx	IgG clearance/Albumin clearance [Ratio] in Serum and CSF	immune	547	0.903885	0.00839857	0.0694745	5.8448e-05	FALSE	FALSE
UricA	Urate [Mass/volume] in Serum or Plasma	urinary	9600	0.907473	-0.00160584	0.0138156	2.79397e-06	FALSE	FALSE
BUN_CREATININE_RATIO	Creatinine [Mass/volume] in Urine	metabolic	152	0.914361	-0.0250142	0.23083	0.000266726	FALSE	FALSE
LYMPM	Lymphocytes/100 leukocytes in Blood by Manual count	immune	10463	0.916161	-0.00156648	0.0148798	2.40714e-06	FALSE	FALSE
FMonMc	Mononuclear cells [#/volume] in Body fluid by Manual count	immune	1736	0.917087	0.00391943	0.0376347	1.62477e-05	FALSE	FALSE
WBCrt	Creatinine [Mass/volume] in Blood	blood	6810	0.920721	-0.00200702	0.0201637	3.56898e-06	FALSE	FALSE
HEMATOCRIT	HEMATOCRIT	blood	641	0.92155	0.00654975	0.0664351	4.00773e-05	FALSE	FALSE
Mg	Magnesium [Mass/volume] in Serum or Plasma	metabolic	20182	0.934246	0.000840855	0.0101914	7.99364e-07	FALSE	FALSE
FEosin	Eosinophils/100 leukocytes in Body fluid by Manual count	immune	1562	0.941028	-0.00349152	0.047175	9.76768e-06	FALSE	FALSE
LucAbs	Leukocytes [#/volume] in Blood by Automated count	blood	3328	0.941137	-0.00187381	0.0253715	4.02682e-06	FALSE	FALSE
NEUTM	Polymorphonuclear cells/100 leukocytes in Body fluid by Manual count	immune	10209	0.94232	0.00110581	0.0152823	1.16446e-06	FALSE	FALSE
Sirol	Sirolimus [Mass/volume] in Blood	toxicology/pharmacology	266	0.94517	-0.00710761	0.102989	5.16837e-05	FALSE	FALSE
CProt1	Protein [Mass/volume] in Cerebral spinal fluid	metabolic	2754	0.945813	0.00207004	0.0304502	3.95725e-06	FALSE	FALSE
FBlsts	Blasts/100 leukocytes in Body fluid by Manual count	immune	718	0.947856	0.00449772	0.0686977	1.4821e-05	FALSE	FALSE
Lym	Lymphocytes [#/volume] in Blood	immune	25335	0.9501	0.000485642	0.00776001	3.20725e-07	FALSE	FALSE
Thyrgb	Thyroglobulin [Mass/volume] in Serum or Plasma	endocrine	962	0.956762	-0.00252134	0.0464794	5.51014e-06	FALSE	FALSE
X56.16.	56+16%	other	1054	0.958619	0.0025062	0.0482762	5.46562e-06	FALSE	FALSE
G.Sub2	IgG subclass 2 [Mass/volume] in Serum	immune	308	0.959054	0.00480259	0.0933524	1.85061e-05	FALSE	FALSE
FRONTAL.AXIS.ST	ST segment axis.horizontal plane	cardiovascular	6909	0.963039	0.000967431	0.0208745	7.93264e-07	FALSE	FALSE
AlbCnc	Albumin [Presence] in Urine	urinary	5211	0.974197	0.00071795	0.0221937	4.80137e-07	FALSE	FALSE
ClSwtL	Chloride [Moles/volume] in Sweat	metabolic	108	0.986977	0.00216578	0.132257	3.10548e-06	FALSE	FALSE
RETHE	Hemoglobin [Entitic mass] in Reticulocytes	blood	4491	0.990152	0.00027923	0.0226191	7.96473e-08	FALSE	FALSE
