# Supplementary material for: Use of the PsycheMERGE Network to Investigate the Association Between Depression Polygenic Scores and White Blood Cell Count
Source: JAMA Psychiatry. 2021 Oct 20;78(12):1–10. doi: 10.1001/jamapsychiatry.2021.2959 (PMC8529528; doi:10.1001/jamapsychiatry.2021.2959)
Supplement: Supplement 8. — eTable 7. LabWAS of Depression PGS Controlled for Median BMI, Depression, Anxiety, Adjustment Reaction Diagnoses, and Ever Smoked in European Sample in VUMC [file jamapsychiatry-e212959-s008.xlsx]

## Sheet: eTable_7_depression_pgs_ever_sm
Sealock JM, Lee YH, Moscati A, et al.
Use of the PsycheMERGE Network to Investigate the Association Between Depression Polygenic Scores and White Blood Cell Count
JAMA Psychiatry. Published online October 20, 2021.
doi:10.1001/jamapsychiatry.2021.2959
eTable 7. LabWAS of depression PGS controlled for median BMI, depression, anxiety, adjustment reaction diagnoses, and ever smoked in European sample in VUMC.
Associations were controlled for sex, top 10 PCs, depression diagnosis (phecode 296.2), anxiety (300.1), adjustment reaction (phecode 304),
median BMI, and ever smoking noted in the EHR.
lab	full_name	group	N	pvalue	effect estimate	std_error	prs_r2	Bonferroni	FDR
WBC	Leukocytes [#/volume] in Blood by Automated count	immune	61793	6.84159e-08	0.0281551	0.00521699	0.00103145	TRUE	TRUE
Gluc	Glucose lab	metabolic	59341	5.34645e-05	0.0236308	0.0058483	0.000600992	TRUE	TRUE
Trigs	Triglyceride [Mass/volume] in Serum or Plasma	metabolic	29970	0.000216469	0.0317718	0.00858685	0.000987236	FALSE	TRUE
HDL.C	Cholesterol in HDL [Mass/volume] in Serum or Plasma	metabolic	28891	0.000707773	-0.0269157	0.00794578	0.000691746	FALSE	TRUE
CO2	Carbon dioxide serum/plasma	blood	59290	0.00092511	-0.0174328	0.00526233	0.000421214	FALSE	TRUE
NtAbs	NtAbs	immune	24298	0.00107521	0.0278892	0.00852578	0.00119225	FALSE	TRUE
Ca	Calcium serum/plasma serum/plasma	metabolic	59164	0.00107895	-0.0176804	0.00540773	0.000411053	FALSE	TRUE
Eos	Eos	immune	25065	0.00163431	-0.0298701	0.00948062	0.00106013	FALSE	FALSE
BUN	Urea nitrogen serum/plasma	metabolic	59396	0.00196893	-0.0189376	0.00611837	0.000354086	FALSE	FALSE
Fructo	Fructosamine [Moles/volume] in Serum or Plasma	metabolic	500	0.00252945	0.21495	0.0700634	0.0490871	FALSE	FALSE
WHITE.BLOOD.CELLS	WHITE BLOOD CELLS	immune	316	0.00355113	0.245735	0.0827712	0.0504882	FALSE	FALSE
EOSIRE	Eosinophils %	immune	29254	0.00472863	-0.0246815	0.00873526	0.000675169	FALSE	FALSE
RDW	Erythrocyte distribution width [Ratio] by Automated count Erythrocyte distribution width [Ratio] by Automated count	blood	61828	0.00540439	0.0163583	0.00587981	0.000278692	FALSE	FALSE
Hm	Hm	other	2712	0.0091107	-0.0808244	0.0309134	0.0085833	FALSE	FALSE
BILIRUBIN._CONJUGATED	Bilirubin.conjugated [Mass/volume] in Serum or Plasma	liver	151	0.0113988	-0.326395	0.124744	0.0882619	FALSE	FALSE
AntDNA	DNA double strand Ab [Units/volume] in Serum	immune	2229	0.01686	-0.0790027	0.0330029	0.00570387	FALSE	FALSE
TBil	Total Bilirubin serum/plasma	metabolic	54596	0.0170483	-0.0119906	0.00502576	0.00022328	FALSE	FALSE
URBC	Erythrocytes [#/area] in Urine sediment by Microscopy high power field	urinary	22583	0.0180669	-0.0216302	0.00914722	0.000590953	FALSE	FALSE
FT4	Thyroxine (T4) free [Mass/volume] in Serum or Plasma	endocrine	25666	0.0194639	-0.0235403	0.0100732	0.000573286	FALSE	FALSE
D25OHT	Calcitriol [Mass/volume] in Serum or Plasma	metabolic	18211	0.0211934	-0.0236082	0.0102423	0.000610396	FALSE	FALSE
IGRE	Immature granulocytes/100 leukocytes in Blood	immune	43552	0.0218721	0.0158779	0.0069252	0.000269505	FALSE	FALSE
IMMATURE.GRANULOCYTES.ABSOLUTE.COUNT	IMMATURE GRANULOCYTES ABSOLUTE COUNT	immune	296	0.0264653	0.218508	0.0972325	0.0334485	FALSE	FALSE
BASOPHIL.PERCENT	BASOPHIL PERCENT	immune	316	0.0265371	-0.196367	0.0875232	0.0329416	FALSE	FALSE
UrPro	Protein [Mass/volume] in Urine by Test strip	urinary	17316	0.0296564	0.0275565	0.012669	0.000697418	FALSE	FALSE
Monocy	Monocytes [#/volume] in Blood by Manual count	immune	25322	0.0317723	-0.0189733	0.00883469	0.000481692	FALSE	FALSE
RDWSD	Erythrocyte distribution width [Entitic volume] by Automated count	blood	55637	0.035475	0.0122217	0.00581153	0.000168176	FALSE	FALSE
ACAIgM	Cardiolipin IgM Ab [Units/volume] in Serum by Immunoassay	immune	2121	0.0358468	0.0699063	0.0332598	0.00481091	FALSE	FALSE
Creat1	Creatinine [Mass/volume] in Urine	kidney	689	0.0371608	-0.117366	0.0559261	0.0138935	FALSE	FALSE
Myelo	Myelocytes/100 leukocytes in Blood by Manual count	immune	7329	0.037515	0.0455918	0.0219069	0.00161937	FALSE	FALSE
Neut	Neutrophils [#/volume] in Blood	immune	25558	0.0379876	0.0174322	0.00839992	0.000457284	FALSE	FALSE
BGL	Beta globulin [Mass/volume] in Serum or Plasma by Electrophoresis	immune	335	0.0384042	0.18377	0.0879522	0.0249823	FALSE	FALSE
GluBed	Glucose [Mass/volume] in Blood by Automated test strip	metabolic	24275	0.043455	0.0208944	0.0103459	0.000424226	FALSE	FALSE
NormeU	Normetanephrine [Mass/time] in 24 hour Urine	urinary	360	0.0478674	-0.199649	0.0995298	0.0338502	FALSE	FALSE
QRS.DURATION	QRS duration	cardiovascular	6915	0.0536474	0.0380209	0.0196956	0.00117382	FALSE	FALSE
ScrasT	Sucrase [Enzymatic activity/mass] in Tissue	metabolic	340	0.0612581	0.206249	0.108982	0.0301859	FALSE	FALSE
EOSIAB	Eosinophils [#/volume] in Blood by Automated count	immune	28928	0.0643409	-0.0153027	0.00827177	0.000288677	FALSE	FALSE
X3OHCot	Trans-3-Hydroxycotinine [Mass/volume] in Serum or Plasma	toxicology/pharmacology	344	0.0661556	0.177973	0.0953707	0.0398992	FALSE	FALSE
MonAbs	MonAbs	immune	24308	0.0716197	0.0149027	0.00827125	0.000349354	FALSE	FALSE
MONORE	Monocytes/100 leukocytes in Blood by Automated count	immune	45229	0.0754768	-0.0116938	0.00657825	0.000153866	FALSE	FALSE
Phnyln	Phenylalanine [Moles/volume] in Serum or Plasma	metabolic	392	0.0781842	-0.203125	0.114231	0.0247167	FALSE	FALSE
UWBC	Leukocytes [#/area] in Urine sediment by Microscopy high power field	urinary	23902	0.0824562	0.019125	0.0110117	0.000299435	FALSE	FALSE
MBRat	Creatine kinase.MB/Creatine kinase.total in Serum or Plasma	cardiovascular	12523	0.0826695	0.0261895	0.015088	0.000659458	FALSE	FALSE
FLgOth	Unidentified cells/100 leukocytes in Body fluid	blood	817	0.0860417	0.151116	0.087527	0.0154002	FALSE	FALSE
C4Quan	Complement C4 [Mass/volume] in Serum or Plasma	immune	3563	0.0892442	0.038786	0.0228083	0.00182155	FALSE	FALSE
QRS.HORIZONTAL.AXIS	QRS axis.horizontal plane Reference beat	cardiovascular	6793	0.091041	0.0357668	0.0211578	0.000947515	FALSE	FALSE
Estrog	Estrogen [Mass/volume] in Serum or Plasma by calculation	endocrine	135	0.0923465	0.34238	0.19692	0.076836	FALSE	FALSE
MPV	Platelet mean volume [Entitic volume] in Blood by Automated count Platelet mean volume [Entitic volume] in Blood by Automated count	blood	45768	0.0924608	-0.0110197	0.00654912	0.000121414	FALSE	FALSE
ProtUr	ProtUr	urinary	106	0.0964178	-0.307729	0.176812	0.0750351	FALSE	FALSE
EoAbs	EoAbs	immune	23876	0.0973961	-0.0152975	0.00922762	0.000306991	FALSE	FALSE
FTo.Cl	Cells Counted Total [#] in Body fluid	blood	2909	0.0980267	-0.0482747	0.0291493	0.00221899	FALSE	FALSE
SMAb	Smith extractable nuclear Ab [Units/volume] in Serum by Immunoassay	immune	891	0.0986131	0.0923929	0.0557871	0.00736568	FALSE	FALSE
HGB_A1C	Hemoglobin A1c (Glycated)	metabolic	272	0.0992082	-0.167742	0.100874	0.0220259	FALSE	FALSE
UGluc	Glucose urine dipstick	urinary	4206	0.10112	0.0360514	0.0219773	0.00164565	FALSE	FALSE
CBaso	Basophils/100 leukocytes in Cerebral spinal fluid by Manual count	immune	793	0.103042	0.111525	0.0681033	0.0104908	FALSE	FALSE
SyMnCl	Mononuclear cells/100 leukocytes in Synovial fluid by Manual count	immune	882	0.107616	0.0924417	0.0572971	0.00731918	FALSE	FALSE
Genta	Gentamicin [Mass/volume] in Serum or Plasma	toxicology/pharmacology	675	0.114332	-0.146706	0.0924761	0.0121807	FALSE	FALSE
IMMATURE.GRANULOCYTES.PERCENT	IMMATURE GRANULOCYTES PERCENT	immune	296	0.114919	0.157734	0.0993228	0.0177727	FALSE	FALSE
Vi.B12	Cobalamin (Vitamin B12) [Mass/volume] in Serum or Plasma	metabolic	19124	0.117391	-0.0183156	0.0116957	0.00033753	FALSE	FALSE
IgA	IgA [Mass/volume] in Serum or Plasma	immune	7616	0.120915	0.030906	0.0199211	0.000862603	FALSE	FALSE
Commen	Commen	other	349	0.12217	-0.141541	0.090574	0.0253517	FALSE	FALSE
GlutAc	Glutamate [Moles/volume] in Serum or Plasma	metabolic	401	0.125021	-0.157933	0.102182	0.0181229	FALSE	FALSE
VancTr	Vancomycin [Mass/volume] in Serum or Plasma	toxicology/pharmacology	741	0.12793	0.108812	0.0712213	0.00963666	FALSE	FALSE
MaltsT	Isomaltase [Enzymatic activity/mass] in Tissue	metabolic	340	0.133683	0.165437	0.109432	0.0196222	FALSE	FALSE
CMonMc	Monocytes+Macrophages/100 leukocytes in Cerebral spinal fluid by Manual count	immune	2027	0.137959	-0.0495942	0.0333889	0.00347823	FALSE	FALSE
PCO2	Carbon dioxide [Partial pressure] in Arterial blood	blood	127	0.1402	0.320537	0.210116	0.0548879	FALSE	FALSE
Hepasy	Heparin unfractionated [Units/volume] in Platelet poor plasma by Chromogenic method	blood	250	0.150313	-0.196218	0.135194	0.0201974	FALSE	FALSE
Vancomy	Vancomycin [Susceptibility] by Minimum inhibitory concentration (MIC)	toxicology/pharmacology	1573	0.151398	0.0593326	0.0412977	0.00353052	FALSE	FALSE
Baso	Basophils [#/volume] in Blood	immune	24719	0.152495	-0.0140009	0.00978471	0.000225258	FALSE	FALSE
TRPI	Troponin I.cardiac [Mass/volume] in Serum or Plasma	cardiovascular	10120	0.152984	-0.0226715	0.0158612	0.000556305	FALSE	FALSE
IgG.Q	IgG [Mass/volume] in Serum or Plasma	immune	3444	0.15399	-0.0365345	0.0256127	0.0015558	FALSE	FALSE
ACAIgA	Cardiolipin IgA Ab [Units/volume] in Serum by Immunoassay	immune	1870	0.157685	-0.0508497	0.0359551	0.00250219	FALSE	FALSE
Estron	Estrone (E1) [Mass/volume] in Serum or Plasma	endocrine	197	0.163969	0.198464	0.140314	0.0336561	FALSE	FALSE
SedRat	Erythrocyte sedimentation rate by Westergren method	blood	10442	0.167341	0.0207065	0.0149936	0.000407662	FALSE	FALSE
O2Sat	Oxygen saturation Calculated from oxygen partial pressure in Arterial blood	blood	10016	0.168532	-0.0198243	0.0143948	0.000442299	FALSE	FALSE
Prog.R	Progesterone [Mass/volume] in Serum or Plasma	endocrine	853	0.16941	-0.0710201	0.0515729	0.00522017	FALSE	FALSE
SU.Na	Sodium [Moles/volume] in Urine	urinary	2566	0.174449	-0.0416975	0.0306806	0.00192513	FALSE	FALSE
Norep	Norepinephrine [Mass/time] in 24 hour Urine	urinary	272	0.176005	-0.137168	0.100344	0.0202371	FALSE	FALSE
PT.inr	INR	blood	33369	0.181354	0.0124187	0.00929081	0.000129905	FALSE	FALSE
CALCULATED_MEAN_GLUCOSE	CALCULATED_MEAN_GLUCOSE	metabolic	272	0.191313	-0.135771	0.103258	0.0133964	FALSE	FALSE
FSH1	Follitropin [Units/volume] in Serum or Plasma	endocrine	3459	0.195668	0.0373085	0.0288166	0.00104803	FALSE	FALSE
POCA1C	Hemoglobin A1c (Glycated)	blood	3258	0.19584	0.031747	0.0245313	0.00122606	FALSE	FALSE
ClSwtR	Chloride [Moles/volume] in Sweat	metabolic	111	0.19708	0.34461	0.258258	0.0437504	FALSE	FALSE
FATYP	Variant lymphocytes/100 leukocytes in Body fluid by Manual count	blood	991	0.198848	-0.0636735	0.0494558	0.00492088	FALSE	FALSE
NURSING_WHOLE_BLOOD_GLUCOSE	Glucose [Mass/volume] in Blood	ob/gyn	308	0.19948	0.128113	0.0992164	0.0138334	FALSE	FALSE
LEUKOREDUCED_RANDOM_PLATELETS	LEUKOREDUCED_RANDOM_PLATELETS	immune	2089	0.201347	0.0409561	0.0320318	0.00155588	FALSE	FALSE
TotVl	Volume in Urine collected for unspecified duration	toxicology/pharmacology	4901	0.202927	-0.0296718	0.0232949	0.000935607	FALSE	FALSE
BASORE	Basophils/100 leukocytes in Blood by Automated count	immune	45186	0.203068	-0.00893715	0.00702109	8.12892e-05	FALSE	FALSE
AlbCre	Microalbumin/Creatinine [Mass Ratio] in 24 hour Urine	liver	2927	0.204145	-0.0391983	0.0308534	0.00121326	FALSE	FALSE
X56.16_percent_	56+16#	immune	1126	0.204365	-0.0682041	0.053636	0.00443529	FALSE	FALSE
VD25	Calcitriol [Mass/volume] in Serum or Plasma	metabolic	3181	0.205527	0.0354313	0.0279713	0.00134707	FALSE	FALSE
RBC	Erythrocytes [#/volume] in Blood by Automated count	blood	2770	0.207284	0.0355383	0.0281668	0.00113833	FALSE	FALSE
DHUD	DHUD	metabolic	688	0.211129	-0.0796052	0.0634732	0.00662265	FALSE	FALSE
BBTAb	Borrelia burgdorferi Ab [Units/volume] in Serum by Immunoassay	toxicology/pharmacology	948	0.211727	-0.0680674	0.0544055	0.0043316	FALSE	FALSE
QtfNIL	Gamma interferon background [Units/volume] in Blood by Immunoassay	immune	2102	0.213293	-0.0384073	0.030842	0.00140174	FALSE	FALSE
IgEQnt	IgE [Mass/volume] in Serum	immune	1735	0.214801	-0.0442328	0.0356203	0.0020618	FALSE	FALSE
LymAbs	Lymphocytes [#/volume] in Blood by Automated count	immune	24313	0.215715	0.0106032	0.00856411	0.000164487	FALSE	FALSE
MONOCYTE.PERCENT	MONOCYTE PERCENT	immune	317	0.21791	-0.113165	0.0914119	0.00905976	FALSE	FALSE
Osmol	Osmolality of Serum or Plasma	blood	1735	0.221452	0.0568893	0.0464614	0.00333324	FALSE	FALSE
RetiCt	Reticulocytes/100 erythrocytes in Blood by Automated count	blood	6962	0.222897	0.0202195	0.0165847	0.000556223	FALSE	FALSE
EOSIM	Eosinophils/100 leukocytes in Blood by Automated count	immune	32473	0.222967	-0.00941499	0.00772526	9.77037e-05	FALSE	FALSE
Lym	Lymphocytes [#/volume] in Blood	immune	25335	0.231496	-0.0100943	0.0084359	0.00015263	FALSE	FALSE
R.LPA	Lipoprotein a [Mass/volume] in Serum or Plasma	metabolic	316	0.232311	0.110652	0.0921872	0.0105427	FALSE	FALSE
CaIo	Calcium.ionized [Mass/volume] in Blood	metabolic	15671	0.233015	0.0142866	0.0119779	0.000231803	FALSE	FALSE
SclAb	SCL-70 extractable nuclear Ab [Units/volume] in Serum by Immunoassay	immune	994	0.234541	0.0631	0.0529952	0.00360516	FALSE	FALSE
ClSwt	ClSwt	metabolic	371	0.238789	-0.181409	0.153017	0.0109223	FALSE	FALSE
X25DTot	25-Hydroxyvitamin D2+25-Hydroxyvitamin D3 [Mass/volume] in Serum or Plasma	metabolic	9409	0.238857	0.0175104	0.0148641	0.000340304	FALSE	FALSE
Trnsfr	Transferrin [Mass/volume] in Serum or Plasma	metabolic	1760	0.239749	0.0521387	0.0442979	0.00260997	FALSE	FALSE
TCIcdt	TCIcdt	immune	408	0.242411	-0.113929	0.0967654	0.0145462	FALSE	FALSE
ACHRBd	ACHRBd	other	201	0.245795	-0.172304	0.146903	0.0193193	FALSE	FALSE
CRP	C reactive protein [Mass/volume] in Serum or Plasma	immune	19446	0.249567	0.0141086	0.0122525	0.000167225	FALSE	FALSE
CKMBRe	Creatine kinase.MB [Mass/volume] in Serum or Plasma	cardiovascular	12731	0.250342	0.0176442	0.0153472	0.000281889	FALSE	FALSE
FRONTAL.AXIS.TERMINAL.40.MS	FRONTAL AXIS TERMINAL 40 MS	cardiovascular	6897	0.250476	0.0232352	0.0202148	0.000433761	FALSE	FALSE
T.WAVE.AXIS	T wave axis	cardiovascular	6907	0.251968	0.02298	0.0200558	0.000431315	FALSE	FALSE
GTT50g	GTT50g	metabolic	2308	0.252133	0.0342621	0.0299026	0.00113533	FALSE	FALSE
VMA	VMA	other	240	0.253993	-0.134901	0.117145	0.0141871	FALSE	FALSE
TROPONIN_I	Troponin I.cardiac [Mass/volume] in Serum or Plasma	cardiovascular	303	0.255118	-0.0944365	0.0825841	0.00967572	FALSE	FALSE
MCHC	MCHC [Mass/volume] by Automated count	blood	51477	0.260172	-0.00677448	0.00601633	5.3535e-05	FALSE	FALSE
PLATELET	PLATELET	blood	316	0.260996	0.0959942	0.0850376	0.00812414	FALSE	FALSE
UGrCst	Granular casts [#/area] in Urine sediment by Microscopy high power field	urinary	1013	0.267547	0.0523023	0.0471037	0.00307258	FALSE	FALSE
ANGL	Clot angle in Blood by Thromboelastography	blood	731	0.269675	-0.0700563	0.0633313	0.00451411	FALSE	FALSE
CD4_percent_	CD3+CD4+ (T4 helper) cells/100 cells in Blood	immune	1653	0.273678	0.0466892	0.0426065	0.00208993	FALSE	FALSE
CR.Day	Creatinine [Mass/time] in 24 hour Urine	kidney	786	0.275563	-0.0557568	0.0510338	0.00274055	FALSE	FALSE
UNBOUND_IRON_BINDING	UNBOUND_IRON_BINDING	metabolic	152	0.280998	0.237021	0.215611	0.0293658	FALSE	FALSE
Haptgl	Haptoglobin [Mass/volume] in Serum or Plasma	blood	2407	0.283708	-0.0420363	0.039186	0.00140738	FALSE	FALSE
LH1	Lutropin [Units/volume] in Serum or Plasma	endocrine	2119	0.288453	-0.0383362	0.0360899	0.00105116	FALSE	FALSE
SGPT_ALT	SGPT_ALT	metabolic	217	0.294763	0.14565	0.138147	0.0115305	FALSE	FALSE
A.1.A	Alpha 1 antitrypsin [Mass/volume] in Serum or Plasma	other	796	0.296819	0.06309	0.0603643	0.00354009	FALSE	FALSE
EOSIA	Eosinophils [#/volume] in Blood by Automated count	immune	29968	0.299758	0.00773202	0.00745622	7.26391e-05	FALSE	FALSE
BUN_CREATININE_RATIO	Creatinine [Mass/volume] in Urine	metabolic	152	0.301686	0.24453	0.23239	0.0252534	FALSE	FALSE
RDW.CV	RDW CV	blood	317	0.303444	0.0803042	0.0777309	0.00695971	FALSE	FALSE
SU.Ure	Urea nitrogen [Mass/volume] in Urine	urinary	2546	0.308876	-0.0339015	0.0332961	0.00116219	FALSE	FALSE
TropnT	Troponin T.cardiac [Mass/volume] in Serum or Plasma	cardiovascular	1217	0.309104	0.0703388	0.0690017	0.00411107	FALSE	FALSE
TProSe	Protein serum/plasma	metabolic	31854	0.311751	-0.00719147	0.00710909	6.45403e-05	FALSE	FALSE
Q.ONSET	Q ONSET	cardiovascular	6918	0.31288	0.0199866	0.0198011	0.000333849	FALSE	FALSE
RePRA	RePRA	toxicology/pharmacology	476	0.315599	0.0492533	0.0489797	0.00353624	FALSE	FALSE
FRONTAL.AXIS.INITIAL.40.MS	FRONTAL AXIS INITIAL 40 MS	cardiovascular	6830	0.317295	0.0194482	0.0194443	0.000332696	FALSE	FALSE
C3	Complement C3 [Mass/volume] in Serum or Plasma	immune	3566	0.317937	-0.0221001	0.0221211	0.000584702	FALSE	FALSE
RBCFol	Folate [Mass/volume] in Red Blood Cells	metabolic	4333	0.325008	-0.0297203	0.0301834	0.000871134	FALSE	FALSE
AFPTum	Alpha-1-fetoprotein.tumor marker [Mass/volume] in Serum or Plasma	cancer	2719	0.330767	-0.0289404	0.0297409	0.000922513	FALSE	FALSE
F8Act	Coagulation factor VIII activity actual/normal in Platelet poor plasma by Coagulation assay	blood	885	0.33553	-0.060439	0.0626673	0.00269171	FALSE	FALSE
FEosin	Eosinophils/100 leukocytes in Body fluid by Manual count	immune	1562	0.336095	-0.0448773	0.0466027	0.00204265	FALSE	FALSE
LDL.C	Cholesterol in LDL [Mass/volume] in Serum or Plasma by calculation	metabolic	27884	0.339367	-0.00857736	0.00897724	7.55844e-05	FALSE	FALSE
FK.506	Tacrolimus [Mass/volume] in Blood	liver	1560	0.343034	0.0360377	0.0379732	0.00164828	FALSE	FALSE
Iron	Iron [Mass/volume] in Serum or Plasma	blood	15141	0.344807	-0.0118962	0.0125914	0.00014902	FALSE	FALSE
T.HORIZONTAL.AXIS	T wave axis.horizontal plane Reference beat	cardiovascular	6813	0.34583	-0.0186691	0.0198005	0.000290564	FALSE	FALSE
TTAIgA	Tissue transglutaminase IgA Ab [Units/volume] in Serum by Immunoassay	immune	1547	0.346661	-0.0423804	0.0449944	0.00158623	FALSE	FALSE
X25HyD3	Calcidiol [Mass/volume] in Serum or Plasma	metabolic	9430	0.346768	-0.0142296	0.0151219	0.000215555	FALSE	FALSE
CBil	Bilirubin.conjugated [Mass/volume] in Serum or Plasma	liver	23309	0.348024	0.00982877	0.0104731	9.02632e-05	FALSE	FALSE
Blasts	Blasts/100 leukocytes in Blood by Manual count	blood	1585	0.349708	0.0410124	0.0438219	0.0013861	FALSE	FALSE
Ornthn	Ornithine [Moles/volume] in Serum or Plasma	metabolic	402	0.357615	-0.0781086	0.0845581	0.00645815	FALSE	FALSE
Serine	Serine [Moles/volume] in Serum or Plasma	metabolic	390	0.358893	-0.0850269	0.0922797	0.00683742	FALSE	FALSE
P.S.Ac	P-S-Ac	blood	892	0.367144	0.0532758	0.0589924	0.00242782	FALSE	FALSE
Pralbu	Prealbumin [Mass/volume] in Serum or Plasma	metabolic	6315	0.367255	-0.0206498	0.0228976	0.000409804	FALSE	FALSE
HCO3Ca	Bicarbonate [Moles/volume] in Unspecified specimen	metabolic	15997	0.368468	0.0105794	0.0117626	0.000133127	FALSE	FALSE
TestFr	Testosterone Free [Mass/volume] in Serum or Plasma	endocrine	1816	0.376168	0.0259713	0.0293277	0.000922361	FALSE	FALSE
HBSA.	Hepatitis B virus surface Ab [Presence] in Serum	liver	2237	0.377204	0.0270287	0.0305934	0.000814977	FALSE	FALSE
INTERNATIONAL.NORMALIZATION.RATIO	INTERNATIONAL NORMALIZATION RATIO	blood	535	0.378834	-0.0579533	0.0657121	0.00345984	FALSE	FALSE
VitEGm	Beta+gamma tocopherol [Mass/volume] in Serum or Plasma	metabolic	904	0.389065	-0.0449132	0.0520779	0.00209697	FALSE	FALSE
PSA	PSA serum/plasma	cancer	7672	0.393303	0.0138745	0.0162514	0.000191308	FALSE	FALSE
NRBCMA	Nucleated erythrocytes [#/volume] in Blood by Automated count	blood	1830	0.396825	-0.0276091	0.0325604	0.00100741	FALSE	FALSE
LDLCho	Cholesterol in LDL [Mass/volume] in Serum or Plasma by calculation	metabolic	596	0.400471	-0.0479676	0.0569659	0.0023055	FALSE	FALSE
CPKTot	Creatine kinase [Enzymatic activity/volume] in Serum or Plasma	cardiovascular	7522	0.404572	-0.0124496	0.0149348	0.000197775	FALSE	FALSE
Theo	Theophylline [Mass/volume] in Serum or Plasma	toxicology/pharmacology	114	0.408206	0.256053	0.300922	0.0247218	FALSE	FALSE
ClSwtL	Chloride [Moles/volume] in Sweat	metabolic	108	0.409462	0.24016	0.28473	0.0184007	FALSE	FALSE
HCTWB	Hematocrit	blood	11963	0.412429	0.0108336	0.0132166	0.000130628	FALSE	FALSE
RRISK	RRISK	other	247	0.412672	-0.0704326	0.0856069	0.00474541	FALSE	FALSE
IgM.Q	IgM [Mass/volume] in Serum or Plasma	immune	2075	0.414754	0.0281628	0.0345127	0.000805484	FALSE	FALSE
LYMPHOCYTE.PERCENT	LYMPHOCYTE PERCENT	immune	317	0.417573	0.0755503	0.0929082	0.00449127	FALSE	FALSE
AN.GAP	Anion gap serum/plasma	metabolic	59176	0.418796	-0.00444486	0.00549749	2.50755e-05	FALSE	FALSE
CNeut	Neutrophils/100 leukocytes in Cerebral spinal fluid by Manual count	immune	1651	0.419738	0.0400691	0.0496168	0.00129233	FALSE	FALSE
Chol	Cholesterol [Mass/volume] in Serum or Plasma	metabolic	29753	0.427595	-0.00672457	0.00847628	4.651e-05	FALSE	FALSE
TProt	Tau protein [Presence] in Body fluid	blood	42763	0.433555	-0.00512904	0.00654932	3.49288e-05	FALSE	FALSE
ViARet	Retinol [Mass/volume] in Serum or Plasma	metabolic	1997	0.436951	0.0327139	0.0420579	0.000890871	FALSE	FALSE
DirLDL	Cholesterol in LDL [Mass/volume] in Serum or Plasma by Direct assay	metabolic	4783	0.43959	0.0170973	0.0221166	0.000313286	FALSE	FALSE
HORIZONTAL.AXIS..INITIAL.40.MS	QRS axis	cardiovascular	6788	0.449242	0.0151455	0.0200131	0.000190696	FALSE	FALSE
DHEA.S	Dehydroepiandrosterone sulfate (DHEA-S) [Mass/volume] in Serum or Plasma	endocrine	971	0.450835	-0.0406511	0.0538526	0.00142411	FALSE	FALSE
WBCrt	Creatinine [Mass/volume] in Blood	blood	6810	0.458778	-0.0137993	0.0186235	0.000174137	FALSE	FALSE
RETHE	Hemoglobin [Entitic mass] in Reticulocytes	blood	4491	0.46692	0.0178273	0.0244994	0.000311907	FALSE	FALSE
MCH	MCH [Entitic mass] by Automated count	blood	61822	0.489199	-0.00372323	0.00538357	1.72047e-05	FALSE	FALSE
ETOH	Ethanol [Mass/volume] in Serum or Plasma	toxicology/pharmacology	465	0.489766	0.0841144	0.120633	0.00747943	FALSE	FALSE
HPLCA2	Hemoglobin A2/Hemoglobin.total in Blood	blood	625	0.490032	-0.0382781	0.055371	0.00185952	FALSE	FALSE
WBTrpI	Troponin I.cardiac [Mass/volume] in Blood	cardiovascular	1784	0.492564	0.0304243	0.0443052	0.000813128	FALSE	FALSE
UpH	pH of Urine by Test strip	urinary	39342	0.497947	0.00486961	0.00718509	2.87217e-05	FALSE	FALSE
LucAbs	Leukocytes [#/volume] in Blood by Automated count	blood	3328	0.498241	-0.0183023	0.0270154	0.000383051	FALSE	FALSE
sn	sn	other	2359	0.504313	-0.0194113	0.0290546	0.000518735	FALSE	FALSE
LipIdx	Lipemic index of Serum or Plasma	metabolic	4476	0.512883	0.013472	0.0205846	0.000209455	FALSE	FALSE
Prolne	Proline [Moles/volume] in Serum or Plasma	metabolic	390	0.512954	-0.0679401	0.103502	0.0035099	FALSE	FALSE
NRBCBC	Nucleated erythrocytes/100 leukocytes [Ratio] in Cerebral spinal fluid by Manual count	blood	2453	0.515918	-0.0166084	0.0255545	0.000400648	FALSE	FALSE
SomatC	SomatC	endocrine	863	0.518882	-0.0338837	0.0524695	0.00123574	FALSE	FALSE
G.Sub3	IgG subclass 3 [Mass/volume] in Serum	immune	308	0.519822	-0.0760489	0.117728	0.00387808	FALSE	FALSE
RVVT	dRVVT actual/normal (normalized LA screen)	immune	1847	0.524171	-0.0232556	0.0364954	0.000493137	FALSE	FALSE
N.M_Cr	Metanephrine/Creatinine [Mass Ratio] in 24 hour Urine	urinary	349	0.526793	-0.0658861	0.103686	0.00403322	FALSE	FALSE
lev	lev	other	476	0.526925	-0.0306064	0.0483052	0.00140163	FALSE	FALSE
FMALN	Malignant cells/100 cells in Body fluid by Manual count	cancer	259	0.531622	-0.0621787	0.0987954	0.00383417	FALSE	FALSE
ChromA	Chromogranin A [Mass/volume] in Serum or Plasma	cancer	425	0.533495	-0.0423105	0.0678363	0.00176278	FALSE	FALSE
HPylAE	Helicobacter pylori Ab [Units/volume] in Serum by Immunoassay	immune	556	0.542175	0.044277	0.072495	0.00201827	FALSE	FALSE
VitaB6	Pyridoxine [Mass/volume] in Serum or Plasma	metabolic	1755	0.558311	0.025201	0.0430288	0.000555402	FALSE	FALSE
F.ALB	Albumin [Mass/volume] in Body fluid	liver	419	0.558738	-0.0871598	0.148502	0.00337548	FALSE	FALSE
Sirol	Sirolimus [Mass/volume] in Blood	toxicology/pharmacology	266	0.56829	0.0649255	0.11326	0.0038202	FALSE	FALSE
I.WBC	Leukocytes [#/volume] in Blood by Automated count	immune	983	0.570119	0.0314495	0.0553103	0.00115321	FALSE	FALSE
AngioC	Angiotensin converting enzyme [Enzymatic activity/volume] in Serum or Plasma	cardiovascular	741	0.573633	0.0297391	0.0527955	0.000931211	FALSE	FALSE
Thyrgb	Thyroglobulin [Mass/volume] in Serum or Plasma	endocrine	962	0.575596	0.0277901	0.0496022	0.000644468	FALSE	FALSE
Quant_TB2...NIL	Quant_TB2(-)NIL	immune	475	0.576346	0.0322127	0.0575778	0.0010693	FALSE	FALSE
Nt.PTH	Parathyrin.intact [Mass/volume] in Serum or Plasma	endocrine	6640	0.576549	-0.0110809	0.0198404	0.000118358	FALSE	FALSE
Fbrngn	Fibrinogen [Mass/volume] in Platelet poor plasma by Coagulation assay	blood	5721	0.581067	0.0122535	0.022202	0.000138962	FALSE	FALSE
Uurob	Urobilinogen [Presence] in Urine by Test strip	urinary	443	0.581674	-0.0408933	0.0740466	0.00205233	FALSE	FALSE
OHPrln	Hydroxyproline [Moles/volume] in Serum or Plasma	metabolic	387	0.582915	-0.0502072	0.0911522	0.00235157	FALSE	FALSE
BAbs	Basophils [#/volume] in Blood by Automated count	immune	23880	0.585179	0.00512866	0.00939563	3.41264e-05	FALSE	FALSE
X25HyD2	25-Hydroxycalciferol [Mass/volume] in Serum or Plasma	metabolic	2851	0.586007	0.016982	0.0311716	0.000258287	FALSE	FALSE
FRBC1	Erythrocytes [#/volume] in Blood by Automated count	blood	1749	0.592866	0.0265801	0.0496792	0.00052457	FALSE	FALSE
HgbA1C	Hemoglobin A1c (Glycated) Hemoglobin A1c (Glycated)	metabolic	21083	0.59529	-0.00552668	0.010404	3.05953e-05	FALSE	FALSE
GluWB	Glucose [Mass/volume] in Blood	blood	13303	0.603148	0.00673758	0.0129591	5.08791e-05	FALSE	FALSE
TT4	Thyroxine (T4) [Mass/volume] in Serum or Plasma	endocrine	3942	0.612906	0.013177	0.0260392	0.000176303	FALSE	FALSE
SerFol	Folate [Mass/volume] in Serum or Plasma	metabolic	5941	0.614441	0.0111805	0.0221914	0.000121271	FALSE	FALSE
CoHgb	Carboxyhemoglobin % in blood	toxicology/pharmacology	6428	0.617742	-0.00938167	0.0187969	8.59435e-05	FALSE	FALSE
Schd	Schd	toxicology/pharmacology	4150	0.622439	0.0143222	0.0290792	0.000197986	FALSE	FALSE
A1Anti	Alpha 1 antitrypsin [Mass/volume] in Serum or Plasma	other	1744	0.630339	0.0199681	0.0414712	0.00036961	FALSE	FALSE
BNP	Natriuretic peptide B [Mass/volume] in Serum or Plasma	cardiovascular	11060	0.630502	0.00748694	0.0155636	5.5309e-05	FALSE	FALSE
FPlaCl	Plasma cells/100 leukocytes in Body fluid	blood	723	0.631068	-0.0338028	0.0702328	0.00106611	FALSE	FALSE
HCVQNT	HCVQNT	immune	607	0.635216	-0.0400422	0.0842351	0.00129219	FALSE	FALSE
IctIdx	Icteric index of Serum or Plasma	metabolic	4469	0.636593	0.00926752	0.0196121	0.000107621	FALSE	FALSE
SU.Cre	Creatinine [Mass/volume] in 24 hour Urine	endocrine	1475	0.64292	-0.0188444	0.0406233	0.000360877	FALSE	FALSE
C1Elh	Complement C1 esterase inhibitor [Mass/volume] in Serum or Plasma	immune	153	0.647731	0.0512012	0.111368	0.00330379	FALSE	FALSE
IRF	Immature reticulocytes/Reticulocytes.total in Blood	blood	5488	0.652257	0.00845385	0.0187575	8.87661e-05	FALSE	FALSE
FBaso	Basophils/100 leukocytes in Body fluid by Manual count	immune	996	0.656128	-0.0301316	0.0675831	0.000769864	FALSE	FALSE
LYMPM	Lymphocytes/100 leukocytes in Blood by Manual count	immune	10463	0.65773	0.00660724	0.014912	4.71673e-05	FALSE	FALSE
VWFAg	VWFAg	other	262	0.660138	-0.059849	0.135572	0.00226467	FALSE	FALSE
CA19.9	Cancer Ag 19-9 [Units/volume] in Serum or Plasma	cancer	580	0.664267	-0.028324	0.065188	0.000628855	FALSE	FALSE
HIV.hi	HIV-hi	immune	142	0.665154	-0.093701	0.20856	0.00462802	FALSE	FALSE
MONOM	Monocytes/100 leukocytes in Blood by Manual count	immune	10136	0.668628	-0.00655336	0.0153093	4.61292e-05	FALSE	FALSE
PR.INTERVAL	PP interval mean	cardiovascular	6689	0.67037	0.00891636	0.020946	6.06317e-05	FALSE	FALSE
RDW.SD	RDW SD	blood	318	0.672633	0.03899	0.0920717	0.00120941	FALSE	FALSE
HEMATOCRIT	HEMATOCRIT	blood	641	0.673353	-0.0269514	0.0638634	0.000632129	FALSE	FALSE
IPF	Platelets reticulated/100 platelets in Blood by Automated count	blood	4557	0.678093	0.0103936	0.0250364	0.000100507	FALSE	FALSE
LYMPRE	Lymphocytes/100 leukocytes in Blood by Automated count	immune	45166	0.683921	0.00246981	0.00606647	8.24362e-06	FALSE	FALSE
Amm	Ammonia [Moles/volume] in Plasma	metabolic	3010	0.692006	-0.0152368	0.0384485	0.000211535	FALSE	FALSE
SU.K	Potassium [Moles/volume] in Urine	urinary	480	0.6929	0.0294497	0.0744201	0.00100374	FALSE	FALSE
FBlsts	Blasts/100 leukocytes in Body fluid by Manual count	immune	718	0.695051	0.0274569	0.069893	0.00069099	FALSE	FALSE
Tegret	Carbamazepine serum/plasma	toxicology/pharmacology	329	0.696508	-0.0370265	0.0946366	0.00141483	FALSE	FALSE
Vanco1	Vancomycin [Mass/volume] in Serum or Plasma	toxicology/pharmacology	7212	0.698962	-0.00768132	0.0198603	6.09318e-05	FALSE	FALSE
NEUTM	Polymorphonuclear cells/100 leukocytes in Body fluid by Manual count	immune	10209	0.705608	-0.00596599	0.0157919	3.55061e-05	FALSE	FALSE
UKeto	Ketones [Mass/volume] in Urine by Test strip	urinary	5724	0.707097	-0.00708951	0.0188647	6.53773e-05	FALSE	FALSE
CPlaCl	Plasma cells/100 leukocytes in Cerebral spinal fluid by Manual count	blood	673	0.711167	0.0215935	0.0582214	0.000541818	FALSE	FALSE
MXAMP	Maximum clot firmness [Length] in Blood by Thromboelastography	other	731	0.714805	-0.0217714	0.0595152	0.000493457	FALSE	FALSE
Ferrit	Ferritin [Mass/volume] in Serum or Plasma	blood	16026	0.718136	-0.00457948	0.0126867	1.97516e-05	FALSE	FALSE
Dimer	Dimer	blood	1049	0.718938	-0.0192766	0.0535247	0.000323225	FALSE	FALSE
UUrob	Urobilinogen [Presence] in Urine by Test strip	urinary	16240	0.725256	-0.00435392	0.0123881	2.27396e-05	FALSE	FALSE
NEUTRE	Neutrophils/100 leukocytes in Blood by Automated count	immune	45253	0.7343	0.00206342	0.00607932	5.76577e-06	FALSE	FALSE
FRONTAL.AXIS.ST	ST segment axis.horizontal plane	cardiovascular	6909	0.737915	0.00661245	0.0197595	3.66628e-05	FALSE	FALSE
Cr24Hr	Creatinine [Mass/time] in 24 hour Urine	kidney	1384	0.746514	-0.0117902	0.0364521	0.000170872	FALSE	FALSE
ProTim	ProTim	blood	215	0.746926	-0.0306838	0.0947914	0.00107932	FALSE	FALSE
PenG	Penicillin G [Susceptibility] by Minimum inhibitory concentration (MIC)	immune	212	0.747923	0.0451033	0.13979	0.00116363	FALSE	FALSE
Amyl	Amylase [Enzymatic activity/volume] in Serum or Plasma	metabolic	7880	0.748609	-0.0065314	0.020378	4.36196e-05	FALSE	FALSE
Creat	Creatinine [Mass/volume] in Blood Creatinine [Mass/volume] in Blood	kidney	59808	0.754423	-0.0018646	0.0059607	3.17703e-06	FALSE	FALSE
HEMOGLOBIN	HEMOGLOBIN	blood	639	0.756182	-0.0194139	0.0624607	0.000338288	FALSE	FALSE
CPmylo	Promyelocytes/100 leukocytes in Cerebral spinal fluid by Manual count	immune	683	0.756384	0.0159645	0.0513816	0.000377778	FALSE	FALSE
X56.16.	56+16%	other	1054	0.759695	0.0160374	0.0523858	0.000258757	FALSE	FALSE
Ptn	Phenytoin serum/plasma	toxicology/pharmacology	638	0.759878	0.023085	0.0754165	0.000476613	FALSE	FALSE
O2SatV	Oxygen saturation Calculated from oxygen partial pressure in Venous blood	blood	7337	0.765061	0.00596599	0.0199617	3.28809e-05	FALSE	FALSE
B2Mcg	Beta-2-Microglobulin [Mass/volume] in Serum or Plasma	immune	380	0.766892	-0.025682	0.0864868	0.000500112	FALSE	FALSE
GTT3Hr	Glucose [Mass/volume] in Serum or Plasma --3 hours post 100 g glucose PO	metabolic	601	0.7741	0.0184401	0.0641825	0.000293286	FALSE	FALSE
Cort.S	Cortisol [Mass/volume] in Serum or Plasma	endocrine	6217	0.77812	-0.00599573	0.0212762	3.62252e-05	FALSE	FALSE
Lysine	Lysine [Moles/volume] in Serum or Plasma	metabolic	390	0.779133	-0.025807	0.0917885	0.00065703	FALSE	FALSE
T3FRE	Triiodothyronine (T3) Free [Mass/volume] in Serum or Plasma	endocrine	1366	0.78022	-0.0119914	0.042954	0.00013885	FALSE	FALSE
TTcont	TTcont	other	227	0.780748	-0.0295569	0.105822	0.000957755	FALSE	FALSE
MCV	MCV [Entitic volume] by Automated count	blood	61799	0.788892	-0.001442	0.00538557	2.59273e-06	FALSE	FALSE
HORIZONTAL.AXIS..TERMINAL.40.MS	QRS axis	cardiovascular	6710	0.790231	0.00548105	0.0206027	2.39376e-05	FALSE	FALSE
Aldo.P	Aldosterone [Mass/volume] in Serum or Plasma	endocrine	1120	0.791194	-0.0118175	0.0446044	0.00016854	FALSE	FALSE
G.Sub2	IgG subclass 2 [Mass/volume] in Serum	immune	308	0.802113	0.0293831	0.116927	0.000546606	FALSE	FALSE
PTTCtr	aPTT in Platelet poor plasma by Coagulation assay	blood	17889	0.803964	-0.00243623	0.00981437	9.82311e-06	FALSE	FALSE
Cl.WB	Chloride [Moles/volume] in Blood	blood	6766	0.808784	0.00412884	0.0170601	1.9142e-05	FALSE	FALSE
Prolac	Prolactin [Mass/volume] in Serum or Plasma	endocrine	2677	0.812596	-0.00720155	0.0303682	5.3099e-05	FALSE	FALSE
CH50	Complement C3 [Mass/volume] in Serum or Plasma	immune	546	0.813911	-0.0161517	0.068518	0.00027434	FALSE	FALSE
Depaka	Valproate serum/plasma	toxicology/pharmacology	887	0.815506	-0.0180443	0.0772099	0.00031763	FALSE	FALSE
CEosin	Eosinophils/100 leukocytes in Cerebral spinal fluid by Manual count	blood	960	0.816605	-0.0119392	0.0514292	0.000198015	FALSE	FALSE
Tryphn	Tryptophan [Moles/volume] in Serum or Plasma	metabolic	392	0.819761	0.0206609	0.0904563	0.00040609	FALSE	FALSE
UrobUr	Urobilinogen [Units/volume] in Urine by Test strip	urinary	3983	0.82557	-0.00549506	0.0249291	3.31269e-05	FALSE	FALSE
LA	Lactate [Moles/volume] in Serum or Plasma	metabolic	9536	0.826954	-0.00369742	0.0169119	1.43604e-05	FALSE	FALSE
Leiden	Protein C inhibitor [Mass/volume] in Platelet poor plasma by Immunoassay	blood	870	0.831942	-0.0129207	0.0608347	0.000138635	FALSE	FALSE
IGF_1_Z.score	Insulin-like growth factor-I [Z-score] in Serum or Plasma	metabolic	140	0.85769	-0.0353556	0.195835	0.00061449	FALSE	FALSE
Mg	Magnesium [Mass/volume] in Serum or Plasma	metabolic	20182	0.858891	-0.00190342	0.0107059	4.1446e-06	FALSE	FALSE
sz	sz	other	455	0.859817	-0.0120917	0.0683625	0.000172673	FALSE	FALSE
AlbCnc	Albumin [Presence] in Urine	urinary	5211	0.860651	-0.00397465	0.022639	1.42335e-05	FALSE	FALSE
ACTH	Corticotropin [Mass/volume] in Plasma	endocrine	1470	0.862292	-0.0067318	0.0387916	5.16864e-05	FALSE	FALSE
FMonMc	Mononuclear cells [#/volume] in Body fluid by Manual count	immune	1736	0.873115	0.0073038	0.0457101	5.05997e-05	FALSE	FALSE
CProt1	Protein [Mass/volume] in Cerebral spinal fluid	metabolic	2754	0.898253	0.00450136	0.0351926	1.85887e-05	FALSE	FALSE
FRONTAL.AXIS.P	P wave axis	cardiovascular	6577	0.899982	0.00257503	0.0204863	5.27955e-06	FALSE	FALSE
pH.Ven	pH of Venous blood	kidney	8248	0.907345	-0.00213385	0.0183323	4.85323e-06	FALSE	FALSE
Leucne	Leucine [Moles/volume] in Serum or Plasma	metabolic	392	0.916686	-0.0104222	0.0993971	8.46666e-05	FALSE	FALSE
ATRIAL.RATE	P wave Atrium by EKG	cardiovascular	6928	0.918224	0.00178112	0.0173464	3.41552e-06	FALSE	FALSE
UricA	Urate [Mass/volume] in Serum or Plasma	urinary	9600	0.934734	0.00120523	0.0147166	1.54649e-06	FALSE	FALSE
NonHDL	Cholesterol non HDL [Mass/volume] in Serum or Plasma	metabolic	3243	0.937339	-0.0017271	0.0219655	3.69845e-06	FALSE	FALSE
TstPBy	TstPBy	endocrine	13742	0.938276	0.000932829	0.0120459	9.16664e-07	FALSE	FALSE
TC.HDL	Cholesterol.total/Cholesterol in HDL [Molar ratio] in Serum or Plasma	metabolic	3665	0.938476	0.00158438	0.0205241	2.97822e-06	FALSE	FALSE
Tyrosn	Tyrosine [Moles/volume] in Serum or Plasma	metabolic	391	0.942215	0.00696455	0.0958583	4.12622e-05	FALSE	FALSE
SUCrea	Creatinine [Mass/volume] in Urine	urinary	8052	0.943316	0.00107153	0.0150692	1.3173e-06	FALSE	FALSE
BASOM	Basophils/100 leukocytes in Blood by Manual count	immune	7688	0.945306	0.00139346	0.0203105	1.57506e-06	FALSE	FALSE
pH	pH of Arterial blood	kidney	16241	0.949575	0.000764094	0.0120818	6.52314e-07	FALSE	FALSE
USpGr	Specific gravity of Urine by Test strip	urinary	39222	0.950402	-0.000437206	0.0070287	2.36683e-07	FALSE	FALSE
X125DHy	Calcitriol [Mass/volume] in Serum or Plasma	metabolic	2667	0.951698	-0.00169688	0.0280066	3.22601e-06	FALSE	FALSE
G.Indx	IgG clearance/Albumin clearance [Ratio] in Serum and CSF	immune	547	0.953806	-0.00409755	0.0706469	1.57641e-05	FALSE	FALSE
CLgOth	Unidentified cells/100 leukocytes in Body fluid	immune	749	0.955609	-0.00413397	0.0741764	1.32429e-05	FALSE	FALSE
GTT2Hr	Glucose [Mass/volume] in Serum or Plasma --2 hours post 100 g glucose PO	metabolic	762	0.956965	-0.00300234	0.0555975	7.95561e-06	FALSE	FALSE
Nornic	Nornicotine [Mass/volume] in Urine	urinary	270	0.979012	-0.00355905	0.134422	1.41439e-05	FALSE	FALSE
HrColl	Collection duration of Unspecified specimen	urinary	1539	0.981453	-0.00098746	0.0424552	9.7586e-07	FALSE	FALSE
P.HORIZONTAL.AXIS	P wave axis horizontal plane Reference beat	cardiovascular	6444	0.988307	-0.000311709	0.0212678	7.69177e-08	FALSE	FALSE
PCAct	Protein C [Units/volume] in Platelet poor plasma by Chromogenic method	blood	911	0.991589	0.000599592	0.0568338	3.22644e-07	FALSE	FALSE
CPK	CPK	cardiovascular	16038	0.99231	-0.000106959	0.0110964	1.44906e-08	FALSE	FALSE
Asprgn	Asparagine [Moles/volume] in Serum or Plasma	metabolic	389	0.996081	0.00048061	0.0976151	2.0897e-07	FALSE	FALSE
CBlsts	Blasts/100 leukocytes in Cerebral spinal fluid by Manual count	blood	684	0.997235	-0.000234479	0.0675686	5.10764e-08	FALSE	FALSE
Phos	Phosphate	metabolic	16882	0.997808	-3.0802e-05	0.0112094	1.20678e-09	FALSE	FALSE
IMMATURE_GRANULOCYTES	IMMATURE_GRANULOCYTES	immune	883	0.99998	1.3962e-06	0.0569377	1.57841e-12	FALSE	FALSE
